# Supplementary material for: 3-[4-(2-Chloro­benzyl­idene­amino)-3-methyl-5-sulfanyl­idene-4,5-dihydro-1H-1,2,4-triazol-1-yl]-1,3-diphenyl­propan-1-one
Source: Acta Crystallogr Sect E Struct Rep Online. 2011 Aug 27;67(Pt 9):o2379. doi: 10.1107/S1600536811032983 (PMC3200689; doi:10.1107/S1600536811032983)
Supplement: Supplementary file 2 [file e-67-o2379-Isup2.hkl]

# 
# h,k,l, Fc-squared, Fo-squared, sigma(Fo-squared) and status flag 
# 
data_I
_shelx_title ' shelx in P-1' 
_shelx_refln_list_code          4 
_shelx_F_calc_maximum      194.83 
_exptl_crystal_F_000       480.00 
_reflns_d_resolution_high  0.7611 
 
loop_ 
 _symmetry_equiv_pos_as_xyz 
 'x, y, z' 
 '-x, -y, -z' 
 
_cell_length_a     8.3347 
_cell_length_b    10.6029 
_cell_length_c    13.4262 
_cell_angle_alpha  87.907 
_cell_angle_beta   81.026 
_cell_angle_gamma  82.024 
 
_shelx_F_squared_multiplier     1.000 
 
loop_ 
 _refln_index_h 
 _refln_index_k 
 _refln_index_l 
 _refln_F_squared_calc 
 _refln_F_squared_meas 
 _refln_F_squared_sigma 
 _refln_observed_status 
   1   0   0     2597.46     2488.92     97.06 o 
   2   0   0     4549.22     4141.54    201.57 o 
   3   0   0     1558.74     1473.19     31.07 o 
   4   0   0       30.54       43.45      5.83 o 
   5   0   0       27.42       25.35      4.20 o 
   6   0   0      142.82      151.77     16.81 o 
   7   0   0       93.36      107.66     16.16 o 
   8   0   0       48.49       41.71     11.82 o 
   9   0   0        3.68       13.27      8.08 o 
  10   0   0        8.53        9.63      5.10 o 
 -10   1   0        4.85       11.10      7.16 o 
  -9   1   0       25.49       31.29     12.78 o 
  -8   1   0       57.74       49.10     10.63 o 
  -7   1   0      195.75      190.09     28.05 o 
  -6   1   0       50.15       54.79      8.23 o 
  -5   1   0      211.14      213.05      8.95 o 
  -4   1   0     1038.99     1104.33     19.11 o 
  -3   1   0     3529.31     3548.46     37.67 o 
  -2   1   0     1443.60     1488.24     17.65 o 
  -1   1   0      843.95      757.73      6.68 o 
   0   1   0       34.78       36.74      0.97 o 
   1   1   0      744.62      692.85     22.90 o 
   2   1   0     2573.32     2563.78     21.97 o 
   3   1   0      580.70      645.09     12.79 o 
   4   1   0       22.88       32.09      4.36 o 
   5   1   0       35.55       36.14      5.22 o 
   6   1   0       53.00       54.31      8.06 o 
   7   1   0      188.92      196.40     12.52 o 
   8   1   0        1.64        1.82      2.33 o 
   9   1   0        0.35        5.83      5.51 o 
  10   1   0       40.38       39.27     16.29 o 
 -10   2   0       11.37        9.83      5.70 o 
  -9   2   0        7.69        6.24      6.96 o 
  -8   2   0        3.94        2.31      3.08 o 
  -7   2   0       10.12        5.18      3.43 o 
  -6   2   0      196.12      190.39     17.49 o 
  -5   2   0        5.21        7.72      1.54 o 
  -4   2   0      189.82      176.17      7.62 o 
  -3   2   0       77.40       98.80      3.31 o 
  -2   2   0      859.03      808.97      7.39 o 
  -1   2   0      412.55      391.80      5.08 o 
   0   2   0     2738.15     2750.40     22.47 o 
   1   2   0     4121.60     4185.91     65.08 o 
   2   2   0      167.50      167.00      3.47 o 
   3   2   0       97.96       91.60      3.26 o 
   4   2   0      341.94      361.88     17.69 o 
   5   2   0       33.23       33.34      5.70 o 
   6   2   0       75.54       71.43      9.91 o 
   7   2   0       66.66       53.07     10.73 o 
   8   2   0       30.76       28.77     10.05 o 
   9   2   0       19.59       20.36      9.19 o 
  10   2   0        3.11        9.47      4.88 o 
 -10   3   0        5.93        4.92      4.34 o 
  -9   3   0        2.77        3.23      3.92 o 
  -8   3   0       11.88        8.08      4.28 o 
  -7   3   0        7.85        9.62      4.92 o 
  -6   3   0        0.03        5.28      2.55 o 
  -5   3   0       22.01       23.04      4.55 o 
  -4   3   0       18.30       24.44      5.90 o 
  -3   3   0      629.86      569.77      9.38 o 
  -2   3   0        2.63        9.73      1.56 o 
  -1   3   0     2632.05     2571.03     24.90 o 
   0   3   0     3437.01     3500.32     36.65 o 
   1   3   0     4827.86     4690.57     37.19 o 
   2   3   0     3531.56     3483.02     43.90 o 
   3   3   0     1066.18      993.04     14.15 o 
   4   3   0       66.99       67.42      6.66 o 
   5   3   0      411.20      451.19     10.79 o 
   6   3   0        0.38        4.02      1.92 o 
   7   3   0       62.90       93.09     12.40 o 
   8   3   0        0.59        5.23      1.97 o 
   9   3   0       71.20       80.27     30.92 o 
  10   3   0        4.87        3.39      5.41 o 
  -9   4   0        0.95        3.77      5.29 o 
  -8   4   0       41.86       33.99      8.32 o 
  -7   4   0       71.46       77.31     12.49 o 
  -6   4   0      123.42      123.99     21.44 o 
  -5   4   0      882.07     1015.93     24.37 o 
  -4   4   0      261.95      260.83      8.10 o 
  -3   4   0      303.59      304.56      8.89 o 
  -2   4   0       44.00       40.67      5.55 o 
  -1   4   0       52.40       48.41      3.45 o 
   0   4   0     2275.99     2275.39     18.38 o 
   1   4   0     1870.36     1863.27     13.19 o 
   2   4   0       10.71        7.28      1.14 o 
   3   4   0      199.22      191.32      5.51 o 
   4   4   0        1.00        3.22      1.64 o 
   5   4   0       78.99      101.87     15.10 o 
   6   4   0        3.98        5.41      1.65 o 
   7   4   0       42.61       51.05      9.27 o 
   8   4   0      209.74      232.82     38.93 o 
   9   4   0        2.09        1.70      5.89 o 
  10   4   0        0.31        6.74     12.35 o 
  -9   5   0        0.03        5.19      7.84 o 
  -8   5   0        0.28        5.63      3.81 o 
  -7   5   0      299.71      303.33     19.19 o 
  -6   5   0      142.56      148.26     11.02 o 
  -5   5   0        4.19       11.64      3.74 o 
  -4   5   0      118.70      120.70     10.51 o 
  -3   5   0       92.61      103.38      7.06 o 
  -2   5   0      982.53      977.72     14.84 o 
  -1   5   0       14.00       12.21      2.01 o 
   0   5   0      102.75      109.45      3.32 o 
   1   5   0     1491.02     1503.70     13.49 o 
   2   5   0      989.57     1078.29     12.97 o 
   3   5   0      788.52      779.11     18.93 o 
   4   5   0      462.22      457.64     12.66 o 
   5   5   0        6.67        9.25      3.36 o 
   6   5   0      107.24       97.83     15.63 o 
   7   5   0      128.90      134.85     11.05 o 
   8   5   0      100.14       97.86     23.73 o 
   9   5   0       68.47       61.26     14.67 o 
  10   5   0      108.53       90.84     47.27 o 
  -9   6   0       18.87       14.51      7.17 o 
  -8   6   0        1.60        1.64      3.00 o 
  -7   6   0        3.80        5.00      3.01 o 
  -6   6   0       29.35       22.78      6.74 o 
  -5   6   0       24.86       23.82      4.68 o 
  -4   6   0        8.71        8.12      2.30 o 
  -3   6   0       61.76       67.15      6.19 o 
  -2   6   0     1369.22     1412.17     22.41 o 
  -1   6   0      497.88      513.89      8.17 o 
   0   6   0      503.93      503.62      7.58 o 
   1   6   0     2982.43     3130.84     50.87 o 
   2   6   0        0.90        4.21      1.14 o 
   3   6   0       17.30       18.02      2.70 o 
   4   6   0       42.99       46.13      6.53 o 
   5   6   0       19.24       14.25      3.73 o 
   6   6   0        4.73       11.96      3.68 o 
   7   6   0       15.63       16.66      4.55 o 
   8   6   0      260.85      348.95     32.94 o 
   9   6   0        1.34        6.59      3.25 o 
  10   6   0        1.86        3.42      6.31 o 
  -8   7   0        8.52        8.40      3.32 o 
  -7   7   0        2.02       10.72      4.29 o 
  -6   7   0       67.03       48.70     15.64 o 
  -5   7   0        7.27        8.77      3.13 o 
  -4   7   0       84.52       92.47     16.91 o 
  -3   7   0       37.72       47.07      8.66 o 
  -2   7   0      237.40      232.67      7.84 o 
  -1   7   0      840.64      876.80     15.30 o 
   0   7   0      634.19      618.38      9.89 o 
   1   7   0       36.81       35.63      4.53 o 
   2   7   0      965.48     1003.17     26.22 o 
   3   7   0       30.26       28.69      4.13 o 
   4   7   0      187.18      184.39     18.46 o 
   5   7   0       73.80       74.74     12.14 o 
   6   7   0       16.03       11.48      3.23 o 
   7   7   0       33.31       27.52      8.43 o 
   8   7   0       47.89       36.75     13.53 o 
   9   7   0        3.21        4.76      4.27 o 
  -7   8   0       44.27       29.55     11.91 o 
  -6   8   0        5.73        5.79      3.55 o 
  -5   8   0      202.32      229.11     11.89 o 
  -4   8   0       30.64       32.70      7.84 o 
  -3   8   0        3.36        7.32      2.77 o 
  -2   8   0       38.36       39.66      6.26 o 
  -1   8   0       13.83       14.98      2.86 o 
   0   8   0      265.96      260.86      7.12 o 
   1   8   0       88.60       87.54      8.23 o 
   2   8   0      154.13      145.65     13.03 o 
   3   8   0       72.38       87.08      9.64 o 
   4   8   0       41.39       41.72      7.35 o 
   5   8   0       60.84       57.36     15.85 o 
   6   8   0        8.36        9.69      3.49 o 
   7   8   0       20.27       16.68      4.90 o 
   8   8   0       12.43        8.31      4.11 o 
   9   8   0       80.20       39.62     16.82 o 
  -7   9   0       13.56       10.38      5.47 o 
  -6   9   0        2.67        3.76      2.76 o 
  -5   9   0       36.95       24.75      9.08 o 
  -4   9   0      140.04      136.17     10.81 o 
  -3   9   0      140.50      130.88      8.62 o 
  -2   9   0      267.50      305.46     18.76 o 
  -1   9   0        0.05        4.94      2.60 o 
   0   9   0      160.93      144.88     12.57 o 
   1   9   0      241.81      233.23      5.89 o 
   2   9   0     1144.05     1208.79     56.17 o 
   3   9   0      246.46      245.80     14.76 o 
   4   9   0        0.75        4.66      2.19 o 
   5   9   0       62.84       55.48     10.20 o 
   6   9   0        1.45        3.59      3.16 o 
   7   9   0       14.17       16.48      5.52 o 
   8   9   0       33.34       16.04     11.09 o 
   9   9   0        4.46        5.77      3.19 o 
  -6  10   0       64.23       40.28     17.59 o 
  -5  10   0        0.43        3.02      5.41 o 
  -4  10   0      279.99      299.56     20.88 o 
  -3  10   0        3.09        6.96      3.83 o 
  -2  10   0       51.42       42.43     15.78 o 
  -1  10   0        5.10        6.84      5.30 o 
   0  10   0       47.44       58.64     10.73 o 
   1  10   0      225.56      264.19     24.45 o 
   2  10   0       66.72       67.82     14.11 o 
   3  10   0      272.92      275.82     38.57 o 
   4  10   0       46.00       48.95     11.65 o 
   5  10   0       28.77       17.95      5.43 o 
   6  10   0       12.14        9.89      3.05 o 
   7  10   0       22.05       11.03      7.00 o 
   8  10   0        2.55        6.81      5.67 o 
  -5  11   0        0.21        7.09      4.31 o 
  -4  11   0        7.05       11.81      5.91 o 
  -3  11   0        3.11        6.56      3.98 o 
  -2  11   0        9.92       10.55      5.67 o 
  -1  11   0        5.85        9.17      3.72 o 
   0  11   0        0.00        6.77     11.08 o 
   1  11   0       64.21       54.82     12.03 o 
   2  11   0       60.60       53.42     16.26 o 
   3  11   0       16.55       24.04      7.88 o 
   4  11   0       35.75       39.03     11.29 o 
   5  11   0        5.35        4.91      2.83 o 
   6  11   0       26.62       14.08      6.08 o 
   7  11   0        6.28        6.47      4.10 o 
  -4  12   0       45.78       44.00     14.93 o 
  -3  12   0        0.07        3.81      6.39 o 
  -2  12   0       13.39       24.54     15.31 o 
  -1  12   0       41.45       46.41     25.85 o 
   0  12   0       43.31       59.52     17.60 o 
   1  12   0       85.13       61.51     28.39 o 
   2  12   0       33.75       31.85     16.29 o 
   3  12   0        1.07        2.50      4.23 o 
   4  12   0        0.44        6.81      4.61 o 
   5  12   0        1.44        6.01      3.77 o 
   6  12   0       11.41        2.20      5.16 o 
  -2  13   0       13.49       12.40     16.96 o 
  -1  13   0       82.25       46.87     29.82 o 
   0  13   0       59.19       55.76     46.32 o 
   1  13   0        0.67        0.13      6.13 o 
   2  13   0      196.25      168.24     85.28 o 
   3  13   0       52.51       51.53     20.81 o 
   4  13   0       27.36       17.85     14.72 o 
   5  13   0       17.93       27.37     16.29 o 
  -4 -13   1       25.32       21.83     10.28 o 
  -3 -13   1        2.56        8.29      6.64 o 
  -2 -13   1       56.54       40.48     25.04 o 
  -1 -13   1       12.51       11.30      7.11 o 
   0 -13   1        0.20        5.84      6.30 o 
   1 -13   1       32.94       34.05     19.50 o 
   2 -13   1        1.42        3.77      9.94 o 
  -6 -12   1       11.21        4.19      6.01 o 
  -5 -12   1        2.15        5.46      5.12 o 
  -4 -12   1       39.96       31.26     15.61 o 
  -3 -12   1       57.04       43.87     23.90 o 
  -2 -12   1       67.45       57.03     25.30 o 
  -1 -12   1       60.32       59.31     25.13 o 
   0 -12   1       57.63       65.57     37.52 o 
   1 -12   1       37.78       32.24     18.70 o 
   2 -12   1        0.00       18.53     10.36 o 
   3 -12   1       28.91       41.46     15.74 o 
   4 -12   1        2.46        0.97      4.53 o 
  -6 -11   1       23.45       15.86     11.04 o 
  -5 -11   1        1.49        6.18      6.56 o 
  -4 -11   1       60.92       39.41     14.42 o 
  -3 -11   1        1.93        1.16      3.25 o 
  -2 -11   1       57.71       50.88     12.65 o 
  -1 -11   1        0.70        3.50      2.40 o 
   0 -11   1       35.23       30.59     13.15 o 
   1 -11   1        4.70        5.53      2.89 o 
   2 -11   1       99.53       86.16     30.12 o 
   3 -11   1        8.23       11.83      6.38 o 
   4 -11   1      120.28       69.26     27.17 o 
   5 -11   1        2.84        9.39      8.97 o 
  -8 -10   1        1.35        0.91      2.55 o 
  -7 -10   1        4.71        3.65      2.91 o 
  -6 -10   1       18.63       13.68      4.38 o 
  -5 -10   1      152.38      132.03     18.97 o 
  -4 -10   1       53.72       40.15      9.97 o 
  -3 -10   1       96.94       99.17     15.89 o 
  -2 -10   1       95.18       68.77      9.00 o 
  -1 -10   1        0.71        1.66      1.22 o 
   0 -10   1        5.05        5.50      2.24 o 
   1 -10   1        0.45        1.41      2.63 o 
   2 -10   1      176.19      182.84     22.43 o 
   3 -10   1      101.87       69.06     28.19 o 
   4 -10   1        1.56        3.34      7.23 o 
   5 -10   1       40.21       22.88     13.22 o 
   6 -10   1       11.71        9.20      4.70 o 
  -8  -9   1       18.67       15.40      5.89 o 
  -7  -9   1       35.99       22.39      8.69 o 
  -6  -9   1        0.46        3.84      2.06 o 
  -5  -9   1      358.82      395.34     13.84 o 
  -4  -9   1     1022.64     1125.75     31.55 o 
  -3  -9   1        2.88        6.06      2.49 o 
  -2  -9   1      769.94      783.78     21.10 o 
  -1  -9   1       69.83       77.90      9.99 o 
   0  -9   1      357.35      386.92     13.79 o 
   1  -9   1       92.96       98.20     13.36 o 
   2  -9   1      292.67      295.82     12.64 o 
   3  -9   1      102.87      107.42      7.54 o 
   4  -9   1       30.37       21.81      7.61 o 
   5  -9   1      183.40      183.98     13.35 o 
   6  -9   1        2.69        8.38      4.17 o 
   7  -9   1        0.12        2.34      3.99 o 
  -9  -8   1        8.70       13.47      8.67 o 
  -8  -8   1        1.63        4.21      2.85 o 
  -7  -8   1       22.33       15.43      5.18 o 
  -6  -8   1        4.87        6.62      2.22 o 
  -5  -8   1       30.03       26.86      5.46 o 
  -4  -8   1       36.37       41.76      7.19 o 
  -3  -8   1        6.99       11.26      3.19 o 
  -2  -8   1      749.97      726.78     30.08 o 
  -1  -8   1      175.58      151.47     16.59 o 
   0  -8   1       92.15       98.80      7.25 o 
   1  -8   1      141.74      144.26      5.61 o 
   2  -8   1       11.99       10.24      2.39 o 
   3  -8   1      508.23      544.72     16.82 o 
   4  -8   1        5.24       11.20      4.38 o 
   5  -8   1      157.00      169.56     11.98 o 
   6  -8   1       10.42       11.75      3.95 o 
   7  -8   1       14.46       11.80      4.77 o 
  -9  -7   1        5.12       12.43      5.73 o 
  -8  -7   1        3.61        6.86      4.30 o 
  -7  -7   1       65.46       44.98     10.47 o 
  -6  -7   1       14.40       18.76      4.16 o 
  -5  -7   1      108.26      125.51     18.73 o 
  -4  -7   1      361.09      403.81     11.32 o 
  -3  -7   1        7.52        8.80      2.29 o 
  -2  -7   1      811.63      811.48     24.66 o 
  -1  -7   1      789.83      779.94     13.88 o 
   0  -7   1       69.23       72.54      3.09 o 
   1  -7   1       19.67       19.36      2.49 o 
   2  -7   1      111.81      110.61      5.21 o 
   3  -7   1       39.55       55.11      8.84 o 
   4  -7   1       83.98       85.80      8.75 o 
   5  -7   1       40.51       44.92     10.50 o 
   6  -7   1       26.07       29.66      7.56 o 
   7  -7   1       40.72       29.42      7.62 o 
   8  -7   1        3.58        4.46      4.06 o 
 -10  -6   1       14.84       16.92      8.02 o 
  -9  -6   1       34.11       35.80     14.74 o 
  -8  -6   1       24.73       24.32      7.61 o 
  -7  -6   1       49.58       38.34     11.73 o 
  -6  -6   1       57.18       62.31     10.94 o 
  -5  -6   1       10.53       10.45      3.20 o 
  -4  -6   1       24.26       21.66      4.17 o 
  -3  -6   1      537.80      566.71     10.51 o 
  -2  -6   1       70.00       64.61      5.30 o 
  -1  -6   1      233.81      213.22      6.10 o 
   0  -6   1     1003.06     1078.22     13.49 o 
   1  -6   1       10.22       17.41      3.13 o 
   2  -6   1       16.23       18.67      3.24 o 
   3  -6   1       18.90       20.36      4.23 o 
   4  -6   1        8.75       11.91      2.57 o 
   5  -6   1        0.17        4.74      2.57 o 
   6  -6   1       36.27       33.53      9.09 o 
   7  -6   1       39.13       62.04     13.11 o 
   8  -6   1        2.40        3.72      3.04 o 
   9  -6   1        4.16        5.12      5.37 o 
 -10  -5   1        9.16       11.02      4.09 o 
  -9  -5   1      118.61      148.16     33.74 o 
  -8  -5   1       34.83       39.46     15.36 o 
  -7  -5   1      224.23      257.06     18.68 o 
  -6  -5   1      152.26      153.37     12.37 o 
  -5  -5   1        8.62        6.32      1.61 o 
  -4  -5   1       26.14       28.64      4.88 o 
  -3  -5   1        0.25        2.97      1.18 o 
  -2  -5   1       21.21       19.48      2.44 o 
  -1  -5   1      705.24      680.73      9.15 o 
   0  -5   1     1838.33     1874.44     21.96 o 
   1  -5   1      111.51       87.49      6.38 o 
   2  -5   1       21.18       17.74      2.70 o 
   3  -5   1       83.34      105.02     16.08 o 
   4  -5   1      273.86      294.90     12.33 o 
   5  -5   1      127.81      122.95     10.15 o 
   6  -5   1       20.30       23.85      5.75 o 
   7  -5   1       28.35       33.54      7.58 o 
   8  -5   1       16.19       14.01      5.93 o 
   9  -5   1        0.00        6.07      4.83 o 
 -10  -4   1       14.63       16.12      6.77 o 
  -9  -4   1       15.17       18.00      7.16 o 
  -8  -4   1       32.88       27.61      7.64 o 
  -7  -4   1        3.26        4.78      1.98 o 
  -6  -4   1       10.98        9.96      3.24 o 
  -5  -4   1      113.39       96.91      7.77 o 
  -4  -4   1      124.76      122.83      4.55 o 
  -3  -4   1      629.65      571.57      6.98 o 
  -2  -4   1     1419.13     1373.28     13.42 o 
  -1  -4   1     1443.50     1441.22     11.07 o 
   0  -4   1       78.70       88.72      3.35 o 
   1  -4   1      863.46      856.32      9.99 o 
   2  -4   1       69.41       52.86      4.68 o 
   3  -4   1     1883.75     1942.33     33.23 o 
   4  -4   1      312.10      304.81     11.75 o 
   5  -4   1      127.06      126.81     20.56 o 
   6  -4   1      273.41      287.65     11.54 o 
   7  -4   1        8.22        8.32      3.74 o 
   8  -4   1        7.00        5.95      4.69 o 
   9  -4   1        0.06        2.03      4.01 o 
 -10  -3   1        7.73       17.95      8.11 o 
  -9  -3   1        4.80        3.95      5.18 o 
  -8  -3   1       22.31       30.62      8.78 o 
  -7  -3   1      132.66      123.34     11.05 o 
  -6  -3   1       47.80       34.65      7.77 o 
  -5  -3   1      122.34      107.35      6.85 o 
  -4  -3   1      223.69      219.71      7.17 o 
  -3  -3   1      763.52      718.12     11.94 o 
  -2  -3   1      557.39      559.72      6.16 o 
  -1  -3   1      275.70      240.16      3.35 o 
   0  -3   1       81.83       69.68      2.17 o 
   1  -3   1      273.81      262.95      4.00 o 
   2  -3   1       59.23       55.60      2.90 o 
   3  -3   1      233.46      247.69      6.03 o 
   4  -3   1        1.47        7.11      3.41 o 
   5  -3   1       57.20       79.84     16.26 o 
   6  -3   1        8.17       16.42      4.82 o 
   7  -3   1       19.36       12.81      3.30 o 
   8  -3   1        3.63        3.54      2.66 o 
   9  -3   1        0.51        9.16      5.62 o 
  10  -3   1       14.24       14.65      9.52 o 
 -10  -2   1        0.36        8.94      5.64 o 
  -9  -2   1        0.65        4.00      5.22 o 
  -8  -2   1       38.30       55.14     14.04 o 
  -7  -2   1       18.54       22.27      6.47 o 
  -6  -2   1      335.25      406.25     17.75 o 
  -5  -2   1       94.27       97.34     10.13 o 
  -4  -2   1        0.36        2.18      1.05 o 
  -3  -2   1      101.24       93.48      2.85 o 
  -2  -2   1        1.28        3.40      1.05 o 
  -1  -2   1       28.40       35.14      1.70 o 
   0  -2   1       58.18       65.36      1.49 o 
   1  -2   1     1084.59      992.30      7.10 o 
   2  -2   1     3548.83     3366.23     32.47 o 
   3  -2   1     1767.93     1739.46     22.09 o 
   4  -2   1      526.35      508.99     13.52 o 
   5  -2   1        2.81        6.66      2.08 o 
   6  -2   1       89.61       79.06     13.60 o 
   7  -2   1       21.51       23.36      5.87 o 
   8  -2   1        4.41       10.42      3.47 o 
   9  -2   1        1.77        2.17      4.80 o 
  10  -2   1        5.79        7.61      3.63 o 
 -10  -1   1        0.03        3.06      5.51 o 
  -9  -1   1       19.73       24.15      8.69 o 
  -8  -1   1        6.82        5.83      3.78 o 
  -7  -1   1        6.00        9.56      3.43 o 
  -6  -1   1        4.30        3.53      1.95 o 
  -5  -1   1      691.67      748.05     12.66 o 
  -4  -1   1      162.50      147.26      5.79 o 
  -3  -1   1      204.54      203.17      4.50 o 
  -2  -1   1     4472.77     4496.47     76.82 o 
  -1  -1   1      401.15      388.36      4.82 o 
   0  -1   1      438.78      405.49      4.55 o 
   1  -1   1        4.88       10.78      1.78 o 
   2  -1   1     9275.77     9892.03     69.78 o 
   3  -1   1      382.65      324.33      7.42 o 
   4  -1   1     1541.78     1535.94     26.78 o 
   5  -1   1      434.25      418.21     13.34 o 
   6  -1   1       52.49       73.86     12.26 o 
   7  -1   1       34.42       32.08      6.74 o 
   8  -1   1      202.00      201.07     29.82 o 
   9  -1   1        0.07        5.50      5.73 o 
  10  -1   1        0.95        4.50      4.32 o 
 -10   0   1        0.03        5.83      5.05 o 
  -9   0   1        0.38        5.54      4.34 o 
  -8   0   1        3.36        9.87      5.35 o 
  -7   0   1       41.93       39.95      8.37 o 
  -6   0   1      210.43      232.14     15.54 o 
  -5   0   1        2.68        3.19      1.55 o 
  -4   0   1      396.53      335.58      9.07 o 
  -3   0   1     1822.05     1724.30     18.98 o 
  -2   0   1    37957.53    40387.10    468.14 o 
  -1   0   1       13.44       15.45      1.63 o 
   0   0   1      163.30      130.71      7.27 o 
   1   0   1     1157.33     1134.85      7.65 o 
   2   0   1     1112.63     1084.98      7.58 o 
   3   0   1      389.92      401.21     11.69 o 
   4   0   1       23.70       36.30      5.81 o 
   5   0   1        0.37        4.83      1.39 o 
   6   0   1      120.88      141.35     20.31 o 
   7   0   1       22.73       23.97      5.27 o 
   8   0   1       10.50       13.29      4.23 o 
   9   0   1       20.67       27.07      6.94 o 
  10   0   1       23.35       18.25     11.06 o 
 -10   1   1        0.32        5.31      4.52 o 
  -9   1   1       32.40       27.99     15.67 o 
  -8   1   1       28.35       31.80     10.66 o 
  -7   1   1       10.18       21.17      5.11 o 
  -6   1   1        2.88        3.77      1.43 o 
  -5   1   1      349.48      330.67     12.53 o 
  -4   1   1       23.70       37.47      5.96 o 
  -3   1   1       60.84       66.98      5.21 o 
  -2   1   1       48.44       36.79      1.87 o 
  -1   1   1     3931.13     3946.97     48.16 o 
   0   1   1     5857.87     6129.75     77.56 o 
   1   1   1        3.20        4.01      0.86 o 
   2   1   1     1425.09     1385.31     12.12 o 
   3   1   1      108.66      106.57      3.37 o 
   4   1   1       37.54       46.71      6.06 o 
   5   1   1      870.07      843.32     15.04 o 
   6   1   1       38.18       37.97      5.38 o 
   7   1   1        6.79        5.56      2.41 o 
   8   1   1      227.84      260.39     32.29 o 
   9   1   1        0.26        4.81      4.50 o 
  10   1   1        0.08        0.28      7.68 o 
 -10   2   1        0.29        4.35      5.67 o 
  -9   2   1       22.91       23.09     12.96 o 
  -8   2   1       15.89       16.41      3.76 o 
  -7   2   1        1.01        3.68      1.80 o 
  -6   2   1        0.03        3.99      2.38 o 
  -5   2   1        0.61        5.54      1.90 o 
  -4   2   1      193.11      178.96      7.19 o 
  -3   2   1      159.52      159.56      4.76 o 
  -2   2   1      121.87      133.53      3.86 o 
  -1   2   1      243.82      240.17      3.39 o 
   0   2   1     4841.50     4855.33     96.51 o 
   1   2   1        1.39        2.59      0.62 o 
   2   2   1      136.78      133.94      2.76 o 
   3   2   1       38.81       44.62      5.10 o 
   4   2   1      954.48      946.90     15.05 o 
   5   2   1       25.13       25.33      4.37 o 
   6   2   1      365.79      381.24     37.01 o 
   7   2   1        1.88        5.59      2.82 o 
   8   2   1       32.42       26.47      6.86 o 
   9   2   1        8.17       12.45      5.42 o 
  10   2   1        3.22        7.31      6.57 o 
 -10   3   1       10.13        7.66      5.99 o 
  -9   3   1        0.51        4.14      3.75 o 
  -8   3   1        0.08        2.34      1.96 o 
  -7   3   1       10.24       14.23      3.79 o 
  -6   3   1        3.49        6.44      2.75 o 
  -5   3   1      164.18      163.58      8.56 o 
  -4   3   1        0.03        2.22      1.69 o 
  -3   3   1       21.08       13.82      2.68 o 
  -2   3   1      607.18      577.24     11.38 o 
  -1   3   1     3332.27     3169.74     15.41 o 
   0   3   1      558.96      561.29      4.01 o 
   1   3   1     5561.92     5595.53     75.74 o 
   2   3   1        6.52       14.89      2.50 o 
   3   3   1     1227.40     1251.88     11.21 o 
   4   3   1      138.13      137.93      5.29 o 
   5   3   1     1192.99     1269.99     20.63 o 
   6   3   1       23.59       19.95      4.33 o 
   7   3   1      119.72      144.94     23.25 o 
   8   3   1        0.11        4.11      5.02 o 
   9   3   1       45.90       53.32     15.06 o 
  10   3   1       29.80       29.52      9.78 o 
  -9   4   1        2.03        5.40      3.81 o 
  -8   4   1       86.42       57.65     16.99 o 
  -7   4   1       28.42       31.85      8.11 o 
  -6   4   1      178.70      167.05      9.63 o 
  -5   4   1        4.53       10.01      3.55 o 
  -4   4   1       11.52       16.50      3.54 o 
  -3   4   1       14.37       29.26      5.33 o 
  -2   4   1      283.11      258.86      6.56 o 
  -1   4   1      260.80      238.82      4.17 o 
   0   4   1      371.57      331.60     11.09 o 
   1   4   1      486.29      531.91      8.13 o 
   2   4   1     3078.14     3086.08     25.13 o 
   3   4   1       25.18       25.45      3.36 o 
   4   4   1      374.35      340.51     13.68 o 
   5   4   1      156.30      150.28     12.24 o 
   6   4   1      163.59      176.51     19.17 o 
   7   4   1       30.55       23.82      5.90 o 
   8   4   1        9.26       15.27      5.09 o 
   9   4   1        3.63        4.60      4.28 o 
  10   4   1       46.44       41.50     16.95 o 
  -9   5   1       12.48        8.17      8.39 o 
  -8   5   1       38.37       44.02     10.84 o 
  -7   5   1       10.54        8.31      2.93 o 
  -6   5   1       36.96       42.28     11.02 o 
  -5   5   1       38.17       41.40      7.80 o 
  -4   5   1       94.00       93.97     11.78 o 
  -3   5   1        2.25        5.03      2.26 o 
  -2   5   1      455.74      471.20      9.31 o 
  -1   5   1      115.46      122.97      3.97 o 
   0   5   1      313.65      308.17     10.82 o 
   1   5   1       23.29       24.98      3.31 o 
   2   5   1       83.99       85.78      3.16 o 
   3   5   1      194.40      220.53      7.08 o 
   4   5   1      368.77      354.99     19.42 o 
   5   5   1      432.40      479.42     12.14 o 
   6   5   1      261.05      265.87     12.29 o 
   7   5   1       14.33       15.19      5.31 o 
   8   5   1      106.74       89.15     16.77 o 
   9   5   1       15.33       21.18      7.16 o 
  10   5   1       17.43       19.95      9.69 o 
  -8   6   1       14.79       12.81      6.02 o 
  -7   6   1        1.86        8.75      4.05 o 
  -6   6   1        0.03        2.03      3.87 o 
  -5   6   1      129.31      124.73     12.68 o 
  -4   6   1      224.93      223.21     11.44 o 
  -3   6   1       51.16       53.29      6.24 o 
  -2   6   1      195.48      189.70      9.71 o 
  -1   6   1      536.36      529.57     14.05 o 
   0   6   1        4.00        9.37      1.30 o 
   1   6   1       70.52       51.54      3.36 o 
   2   6   1       86.26       88.61      4.84 o 
   3   6   1       14.77       19.56      3.17 o 
   4   6   1       62.14       63.10      9.13 o 
   5   6   1       49.34       51.25     10.22 o 
   6   6   1      181.19      225.26     20.00 o 
   7   6   1       92.95       91.50     18.35 o 
   8   6   1        5.37        5.83      2.83 o 
   9   6   1       25.34       19.37      7.43 o 
  10   6   1       23.25       13.84      6.71 o 
  -8   7   1        6.25        5.41      3.58 o 
  -7   7   1        2.03        1.31      2.98 o 
  -6   7   1       16.81       13.73      4.77 o 
  -5   7   1        4.23        9.55      4.37 o 
  -4   7   1       52.86       50.51     10.01 o 
  -3   7   1      111.67      107.69      9.79 o 
  -2   7   1      600.40      576.82     11.44 o 
  -1   7   1       92.21       86.62      5.70 o 
   0   7   1      819.07      831.12     25.79 o 
   1   7   1      199.88      188.00      8.54 o 
   2   7   1      395.05      400.66     10.50 o 
   3   7   1      658.82      719.73     12.20 o 
   4   7   1       17.22       19.19      3.61 o 
   5   7   1        0.52        2.31      2.07 o 
   6   7   1        9.79        8.14      2.42 o 
   7   7   1       51.45       36.00     10.62 o 
   8   7   1       34.97       24.83      9.00 o 
   9   7   1       40.31       34.68     15.21 o 
  10   7   1        9.53       10.27      6.22 o 
  -7   8   1       65.96       47.28     14.60 o 
  -6   8   1        7.50        8.75      5.58 o 
  -5   8   1       53.97       47.17     13.06 o 
  -4   8   1      130.64      136.55     10.58 o 
  -3   8   1       20.09       27.98      6.19 o 
  -2   8   1        0.53        2.10      2.12 o 
  -1   8   1      210.48      204.12     12.78 o 
   0   8   1      414.97      430.09     16.23 o 
   1   8   1      313.22      347.71     18.46 o 
   2   8   1       39.45       44.45      4.99 o 
   3   8   1      555.14      612.84     11.89 o 
   4   8   1        8.28        9.72      2.74 o 
   5   8   1      151.54      151.74     15.19 o 
   6   8   1       38.64       30.88      7.36 o 
   7   8   1      109.74       68.58     17.72 o 
   8   8   1       17.99       11.74      6.20 o 
   9   8   1        8.91       10.59      6.84 o 
  -7   9   1        0.03        2.22      2.89 o 
  -6   9   1        2.21        7.00      5.16 o 
  -5   9   1       31.82       20.91      5.54 o 
  -4   9   1       52.51       46.17     12.60 o 
  -3   9   1       68.28       54.96     11.13 o 
  -2   9   1       42.48       27.13      6.95 o 
  -1   9   1      358.37      348.26     23.08 o 
   0   9   1     1470.95     1677.27     82.20 o 
   1   9   1       77.42       75.19     12.80 o 
   2   9   1      430.22      341.17     62.02 o 
   3   9   1      309.19      318.88     27.71 o 
   4   9   1       18.89       10.92      3.28 o 
   5   9   1       16.88       17.03      4.97 o 
   6   9   1      154.78      154.46     20.70 o 
   7   9   1        4.72        4.25      4.08 o 
   8   9   1       56.50       36.79     14.63 o 
   9   9   1        1.88        1.21      2.83 o 
  -6  10   1       32.41       21.31      8.34 o 
  -5  10   1        0.14        4.26      4.11 o 
  -4  10   1       97.14       61.35     26.63 o 
  -3  10   1       32.42       29.09     11.80 o 
  -2  10   1        3.69        6.87      4.36 o 
  -1  10   1       18.89       26.33      7.33 o 
   0  10   1        0.18        6.81      4.30 o 
   1  10   1      114.45      123.62     23.44 o 
   2  10   1      113.66      122.24     16.20 o 
   3  10   1       24.09       15.72      7.56 o 
   4  10   1        0.00        5.17      4.06 o 
   5  10   1       68.69       61.26     12.41 o 
   6  10   1        0.07        2.83      3.01 o 
   7  10   1        3.91       11.36      5.06 o 
   8  10   1        5.59        9.86      8.04 o 
  -5  11   1       25.16       17.08      7.63 o 
  -4  11   1        2.21        3.35      4.07 o 
  -3  11   1       44.19       30.44     12.97 o 
  -2  11   1        1.68        4.72      4.67 o 
  -1  11   1       14.85       15.82      6.66 o 
   0  11   1       92.35       94.98     23.91 o 
   1  11   1       27.43       36.62     11.54 o 
   2  11   1      162.14      136.27     29.75 o 
   3  11   1       25.03       27.44     11.57 o 
   4  11   1      154.61      140.69     26.90 o 
   5  11   1        6.87        7.10      2.74 o 
   6  11   1       21.61       13.83      6.22 o 
   7  11   1        6.48        2.29      3.33 o 
  -4  12   1        0.65        0.70      4.03 o 
  -3  12   1       15.68       11.78      6.43 o 
  -2  12   1       17.40       16.39      7.45 o 
  -1  12   1       11.47       10.08      4.79 o 
   0  12   1        0.01        5.89      3.68 o 
   1  12   1        0.06        6.34      3.97 o 
   2  12   1        0.30        4.10      3.36 o 
   3  12   1        0.64        5.74      3.82 o 
   4  12   1        8.45        9.55      5.52 o 
   5  12   1       75.69       49.74     17.12 o 
   6  12   1        5.68       11.25      9.48 o 
  -2  13   1       26.49       12.23     15.06 o 
  -1  13   1       30.03       20.09     19.71 o 
   0  13   1      116.61      108.43     57.58 o 
   1  13   1       43.72       28.39     27.62 o 
   2  13   1        1.29        5.16      6.90 o 
   3  13   1        3.39        7.49     12.23 o 
   4  13   1        0.84        3.09      5.20 o 
   5  13   1        2.90        4.36      5.46 o 
  -4 -13   2       98.63       67.26     42.26 o 
  -3 -13   2        1.87        7.61      5.63 o 
  -2 -13   2        4.14        5.75     11.04 o 
  -1 -13   2        9.36       18.57      7.87 o 
   0 -13   2        0.86        9.77      8.76 o 
   1 -13   2        5.00       11.21      6.43 o 
   2 -13   2        1.12       10.70     11.76 o 
  -5 -12   2        8.01        3.93      4.27 o 
  -4 -12   2        9.82       11.93      6.94 o 
  -3 -12   2       45.20       50.00     22.80 o 
  -2 -12   2        2.39       13.24     11.00 o 
  -1 -12   2        0.69        3.68      6.64 o 
   0 -12   2        1.28        6.60      9.60 o 
   1 -12   2        4.33       12.40      8.50 o 
   2 -12   2      141.16      126.70     51.95 o 
   3 -12   2       47.60       34.18     24.71 o 
   4 -12   2        3.84       13.07     16.71 o 
  -6 -11   2       11.03        4.32      4.15 o 
  -5 -11   2        9.18       12.01      5.54 o 
  -4 -11   2       11.87        8.21      8.93 o 
  -3 -11   2        2.71        4.36      5.12 o 
  -2 -11   2      113.68      115.45     28.34 o 
  -1 -11   2        7.91        3.68      4.15 o 
   0 -11   2       40.31       47.97     23.48 o 
   1 -11   2      109.18      138.38     43.15 o 
   2 -11   2       69.52       66.42     27.54 o 
   3 -11   2       61.23       49.28     25.97 o 
   4 -11   2       29.95       23.06     14.51 o 
   5 -11   2       37.18       30.88     21.32 o 
  -8 -10   2        4.31       -1.35      3.51 o 
  -7 -10   2        5.61        6.43      3.77 o 
  -6 -10   2       25.13        9.77      4.16 o 
  -5 -10   2        9.61       10.59      3.84 o 
  -4 -10   2       45.35       38.90      9.36 o 
  -3 -10   2       20.09       15.77      3.89 o 
  -2 -10   2       38.52       26.40      5.42 o 
  -1 -10   2        9.45        9.01      3.46 o 
   0 -10   2       31.34       25.39      6.13 o 
   1 -10   2       37.71       37.28      8.69 o 
   2 -10   2       67.66       64.13     13.04 o 
   3 -10   2        2.00        2.46      2.30 o 
   4 -10   2       56.60       51.53     29.23 o 
   5 -10   2       25.64       21.19      8.17 o 
   6 -10   2       31.92       16.99     10.77 o 
  -8  -9   2        0.55        3.17      2.80 o 
  -7  -9   2      127.82       63.30     25.84 o 
  -6  -9   2      257.87      291.40      9.99 o 
  -5  -9   2       44.26       36.24     10.07 o 
  -4  -9   2      472.46      530.66     14.16 o 
  -3  -9   2        3.98        4.58      2.81 o 
  -2  -9   2       26.03       31.66      5.79 o 
  -1  -9   2       35.07       34.24      6.40 o 
   0  -9   2      176.44      180.28      9.47 o 
   1  -9   2       40.46       40.00      7.50 o 
   2  -9   2        1.00        3.07      2.69 o 
   3  -9   2       44.81       38.06      9.16 o 
   4  -9   2        4.30        6.45      3.03 o 
   5  -9   2       18.18       10.09      3.25 o 
   6  -9   2      243.52      285.15     11.27 o 
   7  -9   2       88.81       42.96     18.41 o 
  -9  -8   2       19.73       13.17      7.09 o 
  -8  -8   2       14.43        4.68      5.40 o 
  -7  -8   2        0.91        3.33      3.27 o 
  -6  -8   2       47.32       36.96     10.28 o 
  -5  -8   2       56.78       53.48     10.55 o 
  -4  -8   2      444.65      493.38     17.16 o 
  -3  -8   2       85.69       90.78     14.52 o 
  -2  -8   2        2.40        3.63      3.38 o 
  -1  -8   2       81.99       74.72     11.39 o 
   0  -8   2       31.71       30.73      3.83 o 
   1  -8   2      328.45      326.93     15.18 o 
   2  -8   2        0.48        4.59      2.62 o 
   3  -8   2      729.79      780.62     25.61 o 
   4  -8   2      145.12      134.65     12.89 o 
   5  -8   2        0.97        6.49      3.44 o 
   6  -8   2       56.01       52.39     15.22 o 
   7  -8   2        3.12        4.64      3.93 o 
  -9  -7   2        0.31        3.18      3.30 o 
  -8  -7   2        5.89        6.07      3.74 o 
  -7  -7   2      160.09      168.38     38.44 o 
  -6  -7   2      285.99      326.90     19.61 o 
  -5  -7   2        0.36        3.02      1.87 o 
  -4  -7   2      795.63      864.44     18.32 o 
  -3  -7   2      200.21      194.48     10.18 o 
  -2  -7   2       41.32       34.47      4.66 o 
  -1  -7   2       12.09       10.15      1.75 o 
   0  -7   2      511.88      506.20     12.46 o 
   1  -7   2       67.70       68.47      5.47 o 
   2  -7   2      451.84      466.19     15.92 o 
   3  -7   2        1.36        5.46      2.88 o 
   4  -7   2      418.12      447.61     17.57 o 
   5  -7   2       51.27       42.76      8.51 o 
   6  -7   2        0.14        2.29      2.77 o 
   7  -7   2        7.83        6.90      4.12 o 
   8  -7   2        0.22        5.57      2.95 o 
  -9  -6   2       12.90       11.87     10.68 o 
  -8  -6   2        1.96        4.98      4.33 o 
  -7  -6   2       25.27       32.72      9.03 o 
  -6  -6   2       67.40       54.01     10.40 o 
  -5  -6   2       12.86       11.62      3.30 o 
  -4  -6   2        0.89        4.21      2.12 o 
  -3  -6   2     1266.59     1288.15     33.30 o 
  -2  -6   2      436.09      456.59      7.66 o 
  -1  -6   2      111.41       91.78      4.23 o 
   0  -6   2       13.03       12.69      2.08 o 
   1  -6   2      283.94      276.22      6.78 o 
   2  -6   2      119.73      124.92      8.06 o 
   3  -6   2        0.56        4.64      3.10 o 
   4  -6   2      425.97      429.55     12.26 o 
   5  -6   2      318.20      340.02     14.22 o 
   6  -6   2       38.61       45.25     10.69 o 
   7  -6   2        0.64        3.87      3.44 o 
   8  -6   2       29.17       26.73      8.88 o 
   9  -6   2        0.67        1.51      2.27 o 
 -10  -5   2        0.15        5.62      4.61 o 
  -9  -5   2        1.24        2.83      3.62 o 
  -8  -5   2        9.07       14.90      6.52 o 
  -7  -5   2      420.82      452.22     40.50 o 
  -6  -5   2       41.31       39.28      8.52 o 
  -5  -5   2        0.53        2.29      1.16 o 
  -4  -5   2       23.09       27.90      4.70 o 
  -3  -5   2       64.15       56.05      6.87 o 
  -2  -5   2       64.94       64.14      4.63 o 
  -1  -5   2       92.80       79.56      4.36 o 
   0  -5   2      735.07      875.33     11.14 o 
   1  -5   2      312.62      373.45      8.42 o 
   2  -5   2      276.52      253.09      7.52 o 
   3  -5   2        3.28        7.11      2.12 o 
   4  -5   2      172.90      168.61      8.62 o 
   5  -5   2       13.31        8.68      3.10 o 
   6  -5   2      119.52      111.38     23.97 o 
   7  -5   2        2.34        2.57      2.54 o 
   8  -5   2       18.12       14.84      5.19 o 
   9  -5   2       16.27       11.50      5.37 o 
 -10  -4   2       24.45       18.63      8.61 o 
  -9  -4   2       39.10       48.22     15.62 o 
  -8  -4   2       42.75       51.38     15.62 o 
  -7  -4   2        0.35        0.36      4.84 o 
  -6  -4   2       60.59       59.58      7.23 o 
  -5  -4   2       89.99       89.14      6.18 o 
  -4  -4   2      373.82      388.12      9.74 o 
  -3  -4   2       20.12       18.87      2.98 o 
  -2  -4   2      115.44      105.98      3.74 o 
  -1  -4   2     2860.91     2773.67     83.89 o 
   0  -4   2     1319.31     1284.90     14.34 o 
   1  -4   2     2334.79     2300.10     31.10 o 
   2  -4   2      713.65      688.44     10.43 o 
   3  -4   2      870.86      840.00     24.85 o 
   4  -4   2     1328.83     1314.73     44.73 o 
   5  -4   2        5.57       10.31      3.58 o 
   6  -4   2       33.95       21.55      5.27 o 
   7  -4   2        0.08        2.40      2.62 o 
   8  -4   2       29.07       27.28      8.10 o 
   9  -4   2        7.45        6.42      3.13 o 
 -10  -3   2        1.61        5.30      5.24 o 
  -9  -3   2       39.39       35.70     12.32 o 
  -8  -3   2        2.39        5.27      6.17 o 
  -7  -3   2       31.05       43.43     12.17 o 
  -6  -3   2       19.69       10.79      4.56 o 
  -5  -3   2       49.23       45.94      4.22 o 
  -4  -3   2      620.51      627.50     11.94 o 
  -3  -3   2      916.17      800.98     13.26 o 
  -2  -3   2      248.53      224.69      4.00 o 
  -1  -3   2      876.78      807.85      7.91 o 
   0  -3   2      653.79      599.78      5.41 o 
   1  -3   2       52.13       53.42      1.82 o 
   2  -3   2      135.06      124.77      6.13 o 
   3  -3   2      364.81      367.75     13.07 o 
   4  -3   2       72.74       89.10      7.10 o 
   5  -3   2      161.70      155.70     17.41 o 
   6  -3   2        1.44        5.44      3.31 o 
   7  -3   2       31.76       30.60      8.35 o 
   8  -3   2        2.83        4.86      4.08 o 
   9  -3   2        6.39        7.55      4.89 o 
  10  -3   2       12.83       12.05     10.92 o 
 -10  -2   2        3.73        4.27      4.59 o 
  -9  -2   2        4.80        6.33      3.67 o 
  -8  -2   2       34.84       50.06     14.20 o 
  -7  -2   2        0.49        0.32      0.66 o 
  -6  -2   2       25.79       14.96      4.15 o 
  -5  -2   2        5.77        4.83      1.49 o 
  -4  -2   2      531.18      525.85     12.60 o 
  -3  -2   2      700.94      755.40     16.33 o 
  -2  -2   2      543.30      519.89      5.29 o 
  -1  -2   2       14.26       17.36      2.71 o 
   0  -2   2     4485.66     4196.70     57.07 o 
   1  -2   2       19.88       17.16      2.03 o 
   2  -2   2      287.53      271.39      4.27 o 
   3  -2   2      698.64      756.16      8.68 o 
   4  -2   2      167.40      157.83      7.50 o 
   5  -2   2      225.83      256.61      9.28 o 
   6  -2   2      243.44      298.52     13.33 o 
   7  -2   2        2.09        6.18      2.40 o 
   8  -2   2       14.99       15.73      4.49 o 
   9  -2   2        6.30       12.55      3.95 o 
  10  -2   2       26.99       14.68     10.80 o 
 -10  -1   2        1.07        2.59      4.98 o 
  -9  -1   2        6.84       10.29      5.82 o 
  -8  -1   2        3.02        7.09      4.97 o 
  -7  -1   2       90.49       65.62      7.04 o 
  -6  -1   2        0.02        1.68      1.79 o 
  -5  -1   2       39.38       55.93      4.44 o 
  -4  -1   2      553.84      610.72     28.99 o 
  -3  -1   2      540.41      537.40     21.06 o 
  -2  -1   2     1306.87     1365.13     21.05 o 
  -1  -1   2     5292.64     5452.89     47.87 o 
   0  -1   2     1705.56     1549.39     23.13 o 
   1  -1   2     9805.27    10344.57     81.80 o 
   2  -1   2     6868.26     6975.90    101.17 o 
   3  -1   2     1782.38     1646.00     15.60 o 
   4  -1   2      805.00      853.95     14.38 o 
   5  -1   2       58.51       52.98     11.10 o 
   6  -1   2        0.00        2.42      2.33 o 
   7  -1   2        9.87       14.13      4.27 o 
   8  -1   2        0.13        4.58      2.96 o 
   9  -1   2        6.33        9.30      3.71 o 
  10  -1   2       21.24       18.98     14.37 o 
 -10   0   2        0.75        3.93      5.35 o 
  -9   0   2        4.05        7.25      5.37 o 
  -8   0   2       12.86       22.04      9.73 o 
  -7   0   2       12.24       10.97      3.58 o 
  -6   0   2      109.50      102.05     10.65 o 
  -5   0   2     1723.40     1762.90     43.79 o 
  -4   0   2     3889.85     3743.41    131.34 o 
  -3   0   2       49.71       40.39      2.33 o 
  -2   0   2     9660.14     9341.89    170.17 o 
  -1   0   2     1222.63     1201.16     10.24 o 
   0   0   2      451.99      414.19      4.19 o 
   1   0   2      930.06      883.76     13.90 o 
   2   0   2     3856.56     3983.79     41.15 o 
   3   0   2     2873.16     2983.94     46.01 o 
   4   0   2      758.41      674.21     27.44 o 
   5   0   2        8.15        7.04      1.84 o 
   6   0   2       48.44       49.83      8.34 o 
   7   0   2        7.68        8.29      3.57 o 
   8   0   2       52.50       47.35     11.46 o 
   9   0   2        4.15        9.53      4.13 o 
  10   0   2        7.81       11.21      5.06 o 
 -10   1   2        1.45        4.88      3.63 o 
  -9   1   2        4.79        3.47      3.93 o 
  -8   1   2        4.62        7.08      4.38 o 
  -7   1   2        1.33        3.49      1.60 o 
  -6   1   2       90.29      106.57     12.80 o 
  -5   1   2       13.36       14.13      3.43 o 
  -4   1   2      109.03       98.87      6.39 o 
  -3   1   2     3775.30     3647.75     62.81 o 
  -2   1   2     8638.07     8620.21    158.93 o 
  -1   1   2      601.93      573.49      7.44 o 
   0   1   2     2921.85     2886.44     44.12 o 
   1   1   2     7357.88     7203.37     75.33 o 
   2   1   2      955.10     1013.34     11.44 o 
   3   1   2      207.16      180.22      4.62 o 
   4   1   2      179.03      189.99      8.29 o 
   5   1   2       23.03       25.76      5.31 o 
   6   1   2       33.74       38.82      6.56 o 
   7   1   2       54.26       56.18     11.76 o 
   8   1   2       51.68       41.40     10.38 o 
   9   1   2       18.21       19.24      6.56 o 
  10   1   2       20.17       14.14      8.84 o 
 -10   2   2        6.50       12.58      9.80 o 
  -9   2   2       41.54       42.55     17.51 o 
  -8   2   2        0.62        8.84      5.16 o 
  -7   2   2        6.07       10.92      3.97 o 
  -6   2   2       84.46       82.71     14.42 o 
  -5   2   2      136.83      135.58     17.30 o 
  -4   2   2        0.04        2.44      1.75 o 
  -3   2   2      167.97      169.22      5.02 o 
  -2   2   2      719.14      678.56      7.04 o 
  -1   2   2       33.37       31.44      1.57 o 
   0   2   2     1113.09     1129.36      8.72 o 
   1   2   2     2417.62     2317.96     16.50 o 
   2   2   2     2509.51     2437.50     26.98 o 
   3   2   2       22.69       25.69      3.56 o 
   4   2   2      934.48      902.28     15.42 o 
   5   2   2       72.43       87.78     12.17 o 
   6   2   2       46.98       51.50      8.59 o 
   7   2   2       17.05       19.55      4.92 o 
   8   2   2       51.96       52.73     12.69 o 
   9   2   2        0.78        3.19      2.54 o 
  10   2   2        3.73        4.90      5.39 o 
  -9   3   2        0.04        3.00      4.70 o 
  -8   3   2        2.92        7.77      5.16 o 
  -7   3   2       99.74       92.08     17.41 o 
  -6   3   2       20.35       22.61      5.46 o 
  -5   3   2      121.08      130.91      9.47 o 
  -4   3   2      541.60      561.84     25.83 o 
  -3   3   2     1228.24     1263.53     25.51 o 
  -2   3   2      747.76      731.40      9.22 o 
  -1   3   2      217.91      171.49      3.14 o 
   0   3   2      304.70      288.87      3.85 o 
   1   3   2     3112.30     3011.40     69.37 o 
   2   3   2      276.22      270.39      4.14 o 
   3   3   2     1492.67     1426.13     20.25 o 
   4   3   2      240.97      213.79     11.81 o 
   5   3   2        1.66        3.40      1.86 o 
   6   3   2        3.56        5.01      2.26 o 
   7   3   2      141.96      153.95     21.30 o 
   8   3   2       20.29       19.58      5.95 o 
   9   3   2       38.24       36.16     13.92 o 
  10   3   2        6.20       10.71      5.88 o 
  -9   4   2        2.78        3.22      5.62 o 
  -8   4   2        6.64        9.07      6.85 o 
  -7   4   2       31.11       29.28      7.68 o 
  -6   4   2       11.90       12.90      4.94 o 
  -5   4   2      106.43      106.39      9.36 o 
  -4   4   2      402.51      363.42     40.15 o 
  -3   4   2       73.37       72.92      9.43 o 
  -2   4   2      527.64      477.66     11.97 o 
  -1   4   2     1068.61      973.73     15.67 o 
   0   4   2      401.04      384.29      8.35 o 
   1   4   2       41.93       37.80      2.80 o 
   2   4   2     1090.20     1151.76     15.27 o 
   3   4   2     1117.28     1242.67     19.30 o 
   4   4   2        4.97        6.18      1.87 o 
   5   4   2       18.58       22.37      4.89 o 
   6   4   2        0.04        3.11      2.24 o 
   7   4   2       28.53       30.26      7.88 o 
   8   4   2       68.41       78.13     18.63 o 
   9   4   2        9.41       11.72      6.44 o 
  10   4   2        4.60        5.39      5.46 o 
  -9   5   2        3.71        3.33      4.93 o 
  -8   5   2       19.24       23.94     10.81 o 
  -7   5   2       50.34       46.63     12.73 o 
  -6   5   2       10.01        9.36      4.22 o 
  -5   5   2        1.56        4.39      2.86 o 
  -4   5   2       35.81       50.81      9.47 o 
  -3   5   2      559.60      602.73     20.92 o 
  -2   5   2      219.64      228.64      6.46 o 
  -1   5   2      172.62      184.46      5.25 o 
   0   5   2      419.71      401.87     12.56 o 
   1   5   2      180.74      195.08      9.04 o 
   2   5   2      889.41      863.55     21.53 o 
   3   5   2      966.70      986.95     18.81 o 
   4   5   2      147.69      131.02     10.51 o 
   5   5   2      982.93     1072.72     22.38 o 
   6   5   2      164.67      194.07     25.16 o 
   7   5   2        0.75        3.12      2.72 o 
   8   5   2        0.11        5.61      2.91 o 
   9   5   2       17.26       30.08     10.16 o 
  10   5   2        0.03        6.27      5.98 o 
  -8   6   2        1.98        5.88      4.32 o 
  -7   6   2        6.40        5.71      3.24 o 
  -6   6   2        0.20        2.53      3.60 o 
  -5   6   2       64.96       85.01      7.98 o 
  -4   6   2       69.43       70.40     13.46 o 
  -3   6   2      578.85      626.97     15.98 o 
  -2   6   2      123.57      138.46      8.53 o 
  -1   6   2      182.27      157.67      7.99 o 
   0   6   2        4.05        5.77      2.42 o 
   1   6   2      591.29      649.12     16.96 o 
   2   6   2      320.14      414.79      9.41 o 
   3   6   2      240.58      216.51     16.48 o 
   4   6   2       37.66       32.59      4.80 o 
   5   6   2      237.19      272.59     18.67 o 
   6   6   2       66.22       75.82     12.99 o 
   7   6   2       10.14        7.19      3.19 o 
   8   6   2        4.90        2.79      2.43 o 
   9   6   2        2.34        4.65      5.25 o 
  10   6   2       14.43       11.11      6.94 o 
  -8   7   2        0.26        8.37      3.46 o 
  -7   7   2        4.82        5.70      4.25 o 
  -6   7   2        2.38        8.14      3.25 o 
  -5   7   2       70.67       73.13      7.63 o 
  -4   7   2       85.65       79.88      6.89 o 
  -3   7   2      238.65      235.71      9.70 o 
  -2   7   2      516.18      513.42     19.72 o 
  -1   7   2        2.55        2.60      3.05 o 
   0   7   2        8.85       15.04      3.96 o 
   1   7   2      201.18      189.89     13.90 o 
   2   7   2      161.79      178.70     11.75 o 
   3   7   2       65.50       71.02      5.53 o 
   4   7   2       11.88       11.50      2.69 o 
   5   7   2       11.53       10.84      2.69 o 
   6   7   2        4.64        6.88      2.79 o 
   7   7   2       47.86       43.59     12.52 o 
   8   7   2      143.47       94.71     30.01 o 
   9   7   2       21.33        9.18      7.36 o 
  10   7   2        0.10        3.39      4.41 o 
  -7   8   2        9.00        9.81      4.01 o 
  -6   8   2       60.66       42.22     13.82 o 
  -5   8   2       42.45       34.99     10.77 o 
  -4   8   2       40.51       32.29      8.62 o 
  -3   8   2      800.25      826.94     17.14 o 
  -2   8   2      243.04      226.38     19.71 o 
  -1   8   2     1601.14     1623.39     39.24 o 
   0   8   2        2.20        7.54      3.24 o 
   1   8   2      456.67      470.32     16.43 o 
   2   8   2      423.11      432.12     19.47 o 
   3   8   2        4.02        3.66      0.96 o 
   4   8   2       20.51       17.14      3.02 o 
   5   8   2      107.56       95.46     16.81 o 
   6   8   2       43.92       34.92      7.96 o 
   7   8   2        0.00        5.89      2.65 o 
   8   8   2        0.01        5.69      5.04 o 
   9   8   2       13.56        9.14      7.36 o 
  -6   9   2       29.31       20.60      8.67 o 
  -5   9   2       28.85       17.94     11.28 o 
  -4   9   2        0.48        7.21      4.72 o 
  -3   9   2        0.49        0.54      2.12 o 
  -2   9   2     1159.03     1252.16     47.21 o 
  -1   9   2       74.98       74.34     16.98 o 
   0   9   2      305.49      343.08     27.25 o 
   1   9   2      201.43      259.78     35.11 o 
   2   9   2       50.44       57.68     10.94 o 
   3   9   2        0.90        5.74      4.38 o 
   4   9   2      199.50      208.50     10.78 o 
   5   9   2       58.62       48.90     10.42 o 
   6   9   2      285.82      282.73     19.24 o 
   7   9   2        2.32        0.42      3.77 o 
   8   9   2        0.04        2.62      2.09 o 
   9   9   2       20.82        9.49      6.03 o 
  -6  10   2        4.42        4.52      4.90 o 
  -5  10   2        0.48        5.75      6.94 o 
  -4  10   2        0.02        6.34      4.61 o 
  -3  10   2       12.39       11.87      7.43 o 
  -2  10   2       53.70       42.87     14.51 o 
  -1  10   2       82.71       85.51     18.62 o 
   0  10   2      411.47      398.10     16.05 o 
   1  10   2        3.70        7.13      3.70 o 
   2  10   2        7.39       14.75     10.45 o 
   3  10   2       69.63       62.93     11.12 o 
   4  10   2       56.05       49.76     14.67 o 
   5  10   2        6.59       10.13      4.96 o 
   6  10   2        6.08        6.40      5.19 o 
   7  10   2       43.30       30.62     16.08 o 
   8  10   2        1.56        4.99      4.78 o 
  -5  11   2       10.57        4.63      3.56 o 
  -4  11   2        0.15        8.95      4.40 o 
  -3  11   2        1.10        4.17      3.40 o 
  -2  11   2      173.48      160.78     40.05 o 
  -1  11   2       24.19       38.66     12.03 o 
   0  11   2      268.35      292.05     31.39 o 
   1  11   2      100.80      112.39     19.94 o 
   2  11   2       59.23       75.88     14.70 o 
   3  11   2       19.77       20.37      7.53 o 
   4  11   2        1.27        8.16      3.52 o 
   5  11   2        2.57        4.59      4.23 o 
   6  11   2        0.39        5.11      2.65 o 
   7  11   2        0.57        6.64      4.20 o 
  -3  12   2        6.15        6.46      5.11 o 
  -2  12   2       14.94       11.67      8.98 o 
  -1  12   2        0.04        9.36      6.51 o 
   0  12   2        6.19       20.74      8.59 o 
   1  12   2        1.48        1.83      3.20 o 
   2  12   2        1.97        4.74      3.45 o 
   3  12   2       43.12       36.43     13.04 o 
   4  12   2        9.10        9.21      5.37 o 
   5  12   2      179.63      139.04     31.71 o 
   6  12   2       34.04       20.15     12.39 o 
  -2  13   2       39.87       34.14     19.93 o 
  -1  13   2        4.99        7.40     10.49 o 
   0  13   2       14.84        9.31      8.46 o 
   1  13   2        2.74        0.55     10.03 o 
   2  13   2        2.16       -0.21      8.50 o 
   3  13   2        5.29        3.34      9.01 o 
   4  13   2        9.17       15.06     12.61 o 
   5  13   2       47.70       38.75     20.22 o 
  -4 -13   3        0.08        0.21      5.67 o 
  -3 -13   3       56.16       63.24     19.54 o 
  -2 -13   3        0.45        4.48      9.22 o 
  -1 -13   3      126.43      125.77     62.65 o 
   0 -13   3       35.38       21.03     11.72 o 
   1 -13   3       43.19       38.71     31.47 o 
   2 -13   3       47.35       41.37     33.67 o 
  -5 -12   3       46.64       34.01     23.52 o 
  -4 -12   3       10.20       10.87     14.26 o 
  -3 -12   3       15.18       19.16     16.12 o 
  -2 -12   3        5.73       10.83      7.11 o 
  -1 -12   3       12.29       10.79     13.37 o 
   0 -12   3       42.34       24.58     15.27 o 
   1 -12   3        4.98       11.46      5.29 o 
   2 -12   3        4.81        6.43      9.05 o 
   3 -12   3       56.37       50.72     26.36 o 
  -5 -11   3        0.45        4.86      5.80 o 
  -4 -11   3       68.20       50.72     24.41 o 
  -3 -11   3       55.33       46.37     19.84 o 
  -2 -11   3       98.82       97.68     42.22 o 
  -1 -11   3       30.39       49.24     16.71 o 
   0 -11   3      184.01      175.90     73.31 o 
   1 -11   3       17.37       41.25     15.82 o 
   2 -11   3       56.97       50.85     21.62 o 
   3 -11   3       88.40       95.99     32.83 o 
   4 -11   3        5.38       20.43     11.76 o 
   5 -11   3       42.14       21.74     17.26 o 
  -7 -10   3        0.03        2.67      3.30 o 
  -6 -10   3       40.83       30.63     11.21 o 
  -5 -10   3       10.22        7.10      3.21 o 
  -4 -10   3        0.83        3.19      3.49 o 
  -3 -10   3       16.88       16.24      6.03 o 
  -2 -10   3        0.39        2.29      2.55 o 
  -1 -10   3      110.11      111.43     15.94 o 
   0 -10   3      318.12      308.42     19.12 o 
   1 -10   3       96.10       94.75     20.90 o 
   2 -10   3        4.01        5.19      3.16 o 
   3 -10   3        9.10       11.56      4.14 o 
   4 -10   3        1.70        2.48      3.22 o 
   5 -10   3        7.79        8.33     12.18 o 
   6 -10   3       21.93       21.03     13.75 o 
  -8  -9   3      133.71       69.38     50.13 o 
  -7  -9   3       48.89       26.32     11.93 o 
  -6  -9   3      293.64      311.33     16.54 o 
  -5  -9   3       76.37       56.43     16.53 o 
  -4  -9   3       16.71       17.19      4.99 o 
  -3  -9   3       47.06       36.31      9.03 o 
  -2  -9   3      239.24      233.52     11.96 o 
  -1  -9   3       29.04       28.38      5.67 o 
   0  -9   3       16.66       20.82      5.08 o 
   1  -9   3        0.31        0.68      2.31 o 
   2  -9   3      222.19      213.85     19.67 o 
   3  -9   3       43.09       42.11     10.29 o 
   4  -9   3      297.38      296.93     17.88 o 
   5  -9   3       90.22       58.95     18.59 o 
   6  -9   3        0.50        1.58      4.82 o 
   7  -9   3       23.38       13.82      8.59 o 
  -9  -8   3        1.18        3.58      3.73 o 
  -8  -8   3       10.10       12.89      7.31 o 
  -7  -8   3       92.00       56.14     21.53 o 
  -6  -8   3      117.72       80.25     19.79 o 
  -5  -8   3       31.68       22.15      6.32 o 
  -4  -8   3      201.90      184.11     10.50 o 
  -3  -8   3       31.74       37.50      6.34 o 
  -2  -8   3        1.81        3.40      1.23 o 
  -1  -8   3      561.27      592.90     19.18 o 
   0  -8   3       51.29       53.09      8.06 o 
   1  -8   3      648.92      629.49     20.20 o 
   2  -8   3       28.18       31.36      6.13 o 
   3  -8   3       69.00       83.58     19.78 o 
   4  -8   3       49.91       42.27      8.70 o 
   5  -8   3       75.74       76.83     17.83 o 
   6  -8   3       86.63       61.48     21.02 o 
   7  -8   3       10.57       11.34      4.10 o 
  -9  -7   3       19.27       12.83      6.45 o 
  -8  -7   3       69.03       66.18     18.88 o 
  -7  -7   3        1.44        5.20      2.87 o 
  -6  -7   3       16.55       17.42      5.29 o 
  -5  -7   3        0.36        2.95      2.53 o 
  -4  -7   3       98.80      109.11     13.22 o 
  -3  -7   3      122.94      120.44     12.97 o 
  -2  -7   3      523.53      571.10     16.18 o 
  -1  -7   3      228.07      226.85      6.78 o 
   0  -7   3      808.21      855.33     23.73 o 
   1  -7   3      170.79      185.92      8.02 o 
   2  -7   3      190.99      171.30     10.36 o 
   3  -7   3      450.92      410.88     13.54 o 
   4  -7   3       74.06       64.24     14.15 o 
   5  -7   3        2.92        5.13      2.37 o 
   6  -7   3       18.15       12.82      3.60 o 
   7  -7   3        0.73        6.82      3.70 o 
   8  -7   3       24.98       15.36      7.41 o 
  -9  -6   3       19.08       20.89     12.31 o 
  -8  -6   3        1.28        3.34      2.52 o 
  -7  -6   3       88.72      101.01     24.47 o 
  -6  -6   3      195.35      194.41      9.16 o 
  -5  -6   3     1237.20     1271.91     90.32 o 
  -4  -6   3      264.98      274.27     17.44 o 
  -3  -6   3        1.72        2.53      1.46 o 
  -2  -6   3      421.97      446.74     10.42 o 
  -1  -6   3      146.72      150.29      7.73 o 
   0  -6   3       10.49       13.11      1.82 o 
   1  -6   3      694.08      652.04     13.90 o 
   2  -6   3      358.05      395.57     16.38 o 
   3  -6   3      519.94      514.06     13.17 o 
   4  -6   3      186.30      191.04     15.26 o 
   5  -6   3        3.99        3.34      3.43 o 
   6  -6   3       89.30       76.06     18.22 o 
   7  -6   3        6.22        8.63      4.02 o 
   8  -6   3        0.00        0.23      3.53 o 
   9  -6   3        5.99        7.28      3.20 o 
 -10  -5   3        2.97        6.98      4.23 o 
  -9  -5   3        7.82        6.08      3.20 o 
  -8  -5   3       23.26       14.48      7.17 o 
  -7  -5   3      141.15      158.72     27.45 o 
  -6  -5   3       12.84       13.31      4.34 o 
  -5  -5   3        3.95        4.40      1.22 o 
  -4  -5   3        2.62        2.54      1.35 o 
  -3  -5   3      236.20      230.62      7.00 o 
  -2  -5   3        3.12        2.05      0.91 o 
  -1  -5   3       86.93      105.51      2.56 o 
   0  -5   3      458.06      440.21      8.99 o 
   1  -5   3       25.16       39.21      4.85 o 
   2  -5   3      726.27      716.31     15.42 o 
   3  -5   3        0.00        2.88      1.82 o 
   4  -5   3      191.07      196.55     15.31 o 
   5  -5   3       89.11       98.14     18.95 o 
   6  -5   3        4.82        9.79      4.25 o 
   7  -5   3       17.37       20.60      7.29 o 
   8  -5   3       31.35       33.48      9.57 o 
   9  -5   3        1.28        3.23      2.78 o 
 -10  -4   3        0.08        2.78      5.52 o 
  -9  -4   3        3.12        4.86      4.94 o 
  -8  -4   3       15.34       22.31      9.51 o 
  -7  -4   3       13.60       14.22      5.23 o 
  -6  -4   3        1.68        2.37      0.98 o 
  -5  -4   3       33.21       28.87      4.47 o 
  -4  -4   3        1.75        2.28      1.12 o 
  -3  -4   3      286.91      283.77      7.01 o 
  -2  -4   3     1371.53     1316.40     14.39 o 
  -1  -4   3      776.93      774.19      8.14 o 
   0  -4   3      951.05      867.76     13.02 o 
   1  -4   3      999.22      966.23      9.48 o 
   2  -4   3     3714.44     3803.44     54.26 o 
   3  -4   3       16.27       13.78      2.55 o 
   4  -4   3        0.65        1.90      2.66 o 
   5  -4   3        0.16        5.61      2.44 o 
   6  -4   3       39.52       43.91      7.03 o 
   7  -4   3       16.33       17.77      5.20 o 
   8  -4   3        0.10        3.55      3.93 o 
   9  -4   3        0.50        3.85      4.85 o 
 -10  -3   3        0.77        6.46      2.97 o 
  -9  -3   3        1.65        4.16      3.38 o 
  -8  -3   3       22.99       21.78      9.29 o 
  -7  -3   3      221.28      290.73     34.12 o 
  -6  -3   3      124.54      141.79     24.41 o 
  -5  -3   3      577.68      604.92     21.69 o 
  -4  -3   3       49.89       58.61      4.88 o 
  -3  -3   3      201.60      173.49      4.84 o 
  -2  -3   3      185.05      194.11      4.21 o 
  -1  -3   3       30.95       32.48      3.20 o 
   0  -3   3      350.05      327.86      6.70 o 
   1  -3   3     1298.68     1275.43     10.53 o 
   2  -3   3      194.95      173.35      4.98 o 
   3  -3   3      995.98      957.78     20.42 o 
   4  -3   3      186.58      182.92      8.46 o 
   5  -3   3       19.82       34.48      6.96 o 
   6  -3   3        6.90       14.58      4.25 o 
   7  -3   3        9.11       10.70      3.64 o 
   8  -3   3       53.60       57.61     14.00 o 
   9  -3   3       20.50       15.78      8.32 o 
  10  -3   3        9.93        5.34      7.11 o 
 -10  -2   3       46.75       36.32     18.22 o 
  -9  -2   3        8.67        8.17      7.93 o 
  -8  -2   3        4.30        7.49      6.87 o 
  -7  -2   3       87.55       93.42     19.75 o 
  -6  -2   3      234.27      259.76     42.74 o 
  -5  -2   3      118.27      135.43     26.06 o 
  -4  -2   3       24.20       34.17      7.71 o 
  -3  -2   3      135.91      178.63      6.88 o 
  -2  -2   3      113.81       97.88      2.67 o 
  -1  -2   3        4.24        3.95      0.84 o 
   0  -2   3        3.01        5.36      0.73 o 
   1  -2   3       12.90       20.54      3.15 o 
   2  -2   3      197.87      205.53      3.96 o 
   3  -2   3       63.89       59.06      5.89 o 
   4  -2   3      774.95      795.80     19.69 o 
   5  -2   3      204.41      201.28      7.69 o 
   6  -2   3       52.20       66.01     10.99 o 
   7  -2   3       62.42       77.62     10.76 o 
   8  -2   3       15.58       13.40      3.97 o 
   9  -2   3       22.89       22.22      9.07 o 
  10  -2   3        8.59        7.35      6.61 o 
 -10  -1   3        1.18        5.61      5.95 o 
  -9  -1   3        0.60        5.85      5.47 o 
  -8  -1   3       31.00       36.63     11.86 o 
  -7  -1   3       14.71        8.21      3.59 o 
  -6  -1   3        6.72        5.61      3.45 o 
  -5  -1   3      139.49      138.38     11.42 o 
  -4  -1   3      484.74      479.88     86.70 o 
  -3  -1   3     4167.76     4190.69     62.74 o 
  -2  -1   3       10.20       11.26      1.37 o 
  -1  -1   3     5364.43     5124.25     49.34 o 
   0  -1   3      148.85      151.16      2.88 o 
   1  -1   3     2713.70     2779.32     39.39 o 
   2  -1   3       26.75       47.68      4.24 o 
   3  -1   3       69.67       63.23      4.79 o 
   4  -1   3     1701.28     1813.87     34.39 o 
   5  -1   3       91.48       93.97      8.46 o 
   6  -1   3      257.65      259.42     18.46 o 
   7  -1   3        2.63        6.35      3.33 o 
   8  -1   3       53.01       54.26     13.82 o 
   9  -1   3       12.45        7.20      4.03 o 
  10  -1   3        3.18        3.72      4.19 o 
 -10   0   3        0.23        4.59      6.02 o 
  -9   0   3        9.30        8.59     17.30 o 
  -8   0   3        6.58        3.52      4.14 o 
  -7   0   3      265.41      319.01     33.74 o 
  -6   0   3      816.67      843.52     50.21 o 
  -5   0   3       26.86       31.61      3.48 o 
  -4   0   3     6069.19     5827.39    186.76 o 
  -3   0   3      177.13      188.51      7.81 o 
  -2   0   3        7.79        9.56      1.62 o 
  -1   0   3      384.64      355.50      4.26 o 
   0   0   3     1741.04     1639.58     14.03 o 
   1   0   3      441.82      392.08      4.95 o 
   2   0   3     9297.73     9598.70    126.41 o 
   3   0   3     1406.77     1440.75     30.00 o 
   4   0   3      811.91      778.63     15.90 o 
   5   0   3       19.37       32.10      5.94 o 
   6   0   3      481.19      524.39     25.56 o 
   7   0   3       72.10       72.95     11.79 o 
   8   0   3       45.10       32.18      6.56 o 
   9   0   3       93.86       71.98     17.66 o 
  10   0   3        4.90        6.36      5.55 o 
 -10   1   3        9.23       11.50      7.89 o 
  -9   1   3        1.58        6.82      3.78 o 
  -8   1   3        0.77        3.01      7.19 o 
  -7   1   3       18.50       18.82      4.93 o 
  -6   1   3       33.12       26.12      5.10 o 
  -5   1   3     1089.50     1147.36     46.95 o 
  -4   1   3     1807.75     1849.78     49.29 o 
  -3   1   3       21.74       43.24      4.68 o 
  -2   1   3     1151.85     1084.08     24.15 o 
  -1   1   3      549.04      547.65      5.54 o 
   0   1   3      343.47      290.14      3.75 o 
   1   1   3     1593.01     1565.99     19.33 o 
   2   1   3     1379.40     1329.93     15.27 o 
   3   1   3      267.50      265.40      5.98 o 
   4   1   3       80.18       70.98      6.78 o 
   5   1   3      434.93      441.74     15.84 o 
   6   1   3        2.91       13.03      4.51 o 
   7   1   3       77.01       83.38     13.26 o 
   8   1   3       12.60       11.36      4.17 o 
   9   1   3        4.55        9.74      4.01 o 
  10   1   3       15.62       24.15     12.76 o 
  -9   2   3       24.21       15.84      6.81 o 
  -8   2   3        1.75        5.86      4.61 o 
  -7   2   3       25.35       27.84      7.19 o 
  -6   2   3        4.40        2.79      2.36 o 
  -5   2   3       51.35       48.49      6.68 o 
  -4   2   3      368.79      340.16     14.91 o 
  -3   2   3        1.93        4.55      1.06 o 
  -2   2   3       20.25       29.78      3.13 o 
  -1   2   3       35.61       29.22      3.63 o 
   0   2   3     2531.71     2470.50     43.45 o 
   1   2   3       44.30       39.66      3.39 o 
   2   2   3     2689.54     2543.19     69.11 o 
   3   2   3      306.54      312.87     10.11 o 
   4   2   3        1.11        3.29      1.23 o 
   5   2   3      251.08      278.03     11.40 o 
   6   2   3      295.06      369.74     17.76 o 
   7   2   3       32.16       32.01      6.02 o 
   8   2   3       52.44       62.50     14.45 o 
   9   2   3        6.62        5.67      3.69 o 
  10   2   3        3.56        6.36      5.07 o 
  -9   3   3       15.46       19.72     12.60 o 
  -8   3   3       16.63       23.19      9.13 o 
  -7   3   3       61.75       67.24     14.53 o 
  -6   3   3       33.14       36.24      7.68 o 
  -5   3   3        4.46        8.74      2.78 o 
  -4   3   3        5.39        5.13      2.22 o 
  -3   3   3       79.26       83.22      8.83 o 
  -2   3   3       47.64       46.18      5.26 o 
  -1   3   3      207.48      206.90      5.03 o 
   0   3   3      903.70      967.49     10.91 o 
   1   3   3     2726.80     2572.64     78.15 o 
   2   3   3       14.74       22.35      2.70 o 
   3   3   3      551.91      511.66     13.19 o 
   4   3   3        8.42       11.58      2.76 o 
   5   3   3     1010.47     1104.84     24.05 o 
   6   3   3        7.03        7.61      2.85 o 
   7   3   3        2.21        5.03      3.81 o 
   8   3   3        3.45        4.89      3.21 o 
   9   3   3        1.70        7.94      3.93 o 
  10   3   3        7.10       13.99      7.37 o 
  -9   4   3       73.10       42.84     28.94 o 
  -8   4   3        1.40        3.88      4.53 o 
  -7   4   3       11.15        6.90      3.34 o 
  -6   4   3      115.62      116.72     19.13 o 
  -5   4   3      127.16      134.18     14.74 o 
  -4   4   3       66.47       72.33      6.71 o 
  -3   4   3      753.95      776.28     20.52 o 
  -2   4   3      463.04      420.83     17.21 o 
  -1   4   3        0.03        1.70      1.17 o 
   0   4   3      385.26      417.79      5.01 o 
   1   4   3      120.08      122.54      2.71 o 
   2   4   3      247.17      238.71      6.17 o 
   3   4   3      274.37      283.24      9.00 o 
   4   4   3       15.69       19.79      3.44 o 
   5   4   3      745.73      794.18     28.32 o 
   6   4   3      190.84      199.84     19.80 o 
   7   4   3      286.65      296.04     25.49 o 
   8   4   3       13.83       14.48      4.74 o 
   9   4   3       14.33       14.01      4.13 o 
  10   4   3       11.54        8.12      7.11 o 
  -9   5   3        1.30        1.49      5.34 o 
  -8   5   3       12.40       17.95      7.51 o 
  -7   5   3        3.99        5.64      3.39 o 
  -6   5   3       42.12       35.59     12.66 o 
  -5   5   3      192.63      188.81     11.79 o 
  -4   5   3        9.72       13.48      3.82 o 
  -3   5   3       26.50       27.72      5.95 o 
  -2   5   3        8.07       10.85      2.41 o 
  -1   5   3      252.59      238.18      6.68 o 
   0   5   3      768.39      719.12     18.70 o 
   1   5   3     1615.14     1624.97     32.72 o 
   2   5   3     1567.32     1549.46     28.57 o 
   3   5   3     1347.89     1492.61     21.04 o 
   4   5   3      802.32      858.12     17.02 o 
   5   5   3      392.50      413.29     11.86 o 
   6   5   3        5.87        6.98      2.85 o 
   7   5   3       73.99       84.68     15.95 o 
   8   5   3       45.56       43.74     12.55 o 
   9   5   3       49.78       42.17     14.05 o 
  10   5   3       46.10       38.38     15.89 o 
  -8   6   3        0.15        1.77      4.38 o 
  -7   6   3        8.17        6.03      3.94 o 
  -6   6   3       63.04       52.22     14.69 o 
  -5   6   3       94.76       98.34     11.50 o 
  -4   6   3        3.70        1.90      3.50 o 
  -3   6   3        5.23        7.12      3.07 o 
  -2   6   3        3.70        2.03      1.25 o 
  -1   6   3      155.92      163.46      8.99 o 
   0   6   3        5.38        7.26      3.29 o 
   1   6   3      231.15      203.17      9.63 o 
   2   6   3     1828.29     1883.89     23.87 o 
   3   6   3      872.92      894.61     16.05 o 
   4   6   3      349.69      359.29     28.41 o 
   5   6   3       99.03      102.52     14.55 o 
   6   6   3       47.89       46.00     11.06 o 
   7   6   3        0.00        5.91      2.78 o 
   8   6   3       13.22       15.51      5.45 o 
   9   6   3        5.41       10.32      4.48 o 
  10   6   3        8.64       17.11      7.99 o 
  -8   7   3       28.24       15.06     10.51 o 
  -7   7   3       72.36       45.66     18.04 o 
  -6   7   3        0.19        4.59      2.67 o 
  -5   7   3      209.85      219.17     14.05 o 
  -4   7   3      254.41      267.83     10.41 o 
  -3   7   3       12.43       15.60      4.25 o 
  -2   7   3      105.14       98.25      7.76 o 
  -1   7   3      280.90      268.16     13.46 o 
   0   7   3      325.42      279.21     47.95 o 
   1   7   3       48.23       39.95      9.56 o 
   2   7   3        3.17        4.58      5.06 o 
   3   7   3      543.48      581.72     13.38 o 
   4   7   3       72.33       66.34      9.20 o 
   5   7   3      190.83      190.22     19.20 o 
   6   7   3      620.86      707.99     18.31 o 
   7   7   3        5.18        3.24      2.67 o 
   8   7   3        3.88        5.83      4.61 o 
   9   7   3        1.27        5.29      5.68 o 
  10   7   3        3.34        5.83      5.77 o 
  -7   8   3        4.88        3.58      2.70 o 
  -6   8   3       57.50       34.42     12.90 o 
  -5   8   3      140.47      136.49     18.45 o 
  -4   8   3       29.74       27.63      7.69 o 
  -3   8   3      173.99      179.23      9.26 o 
  -2   8   3       24.27       28.69      7.33 o 
  -1   8   3        2.54       10.41      6.37 o 
   0   8   3      102.06       99.79     16.11 o 
   1   8   3      127.93      131.26     24.74 o 
   2   8   3        0.86        7.10      4.95 o 
   3   8   3      666.13      695.55      9.24 o 
   4   8   3       19.41       15.03      3.06 o 
   5   8   3        0.00        1.14      2.43 o 
   6   8   3        5.01        6.80      4.20 o 
   7   8   3      164.20      133.55     17.14 o 
   8   8   3       70.79       37.90     13.83 o 
   9   8   3        0.57        6.82      4.17 o 
  -6   9   3        0.40        0.65      4.10 o 
  -5   9   3        0.27        1.61      4.28 o 
  -4   9   3       99.13       84.50     25.85 o 
  -3   9   3       30.90       35.74      8.89 o 
  -2   9   3      123.96      126.84     22.67 o 
  -1   9   3      157.23      178.80     32.18 o 
   0   9   3      200.30      236.68     35.76 o 
   1   9   3       61.18       76.66     11.69 o 
   2   9   3      226.92      261.19     44.48 o 
   3   9   3        3.21        7.98      5.14 o 
   4   9   3      717.43      775.95     37.09 o 
   5   9   3       76.43       55.23     13.33 o 
   6   9   3        8.08        7.68      3.30 o 
   7   9   3       44.10       25.24      9.02 o 
   8   9   3        0.54        5.00      3.95 o 
   9   9   3        0.21        1.35      5.25 o 
  -5  10   3        7.84        5.82      6.12 o 
  -4  10   3       15.20       17.94      7.49 o 
  -3  10   3      256.41      284.37     19.38 o 
  -2  10   3      321.56      317.01     44.06 o 
  -1  10   3      160.97      164.06     37.10 o 
   0  10   3       30.02       29.31      7.12 o 
   1  10   3       98.65      101.42     21.07 o 
   2  10   3        7.52        9.29      4.84 o 
   3  10   3      401.73      423.66     22.15 o 
   4  10   3        0.75        2.10      5.06 o 
   5  10   3      278.22      338.93     44.55 o 
   6  10   3        0.34        0.71      3.74 o 
   7  10   3        4.61       10.00      4.32 o 
   8  10   3        0.05        5.46      5.08 o 
  -4  11   3       42.79       37.26     14.83 o 
  -3  11   3        9.52        5.41      6.43 o 
  -2  11   3      100.74       98.74     26.55 o 
  -1  11   3        7.41        5.24      6.07 o 
   0  11   3       49.10       62.59     17.50 o 
   1  11   3        0.27        5.53      6.00 o 
   2  11   3        5.60        8.56      7.82 o 
   3  11   3       36.92       30.48      9.87 o 
   4  11   3       11.67       20.18      7.37 o 
   5  11   3        1.11        5.37      4.82 o 
   6  11   3       34.41       18.90      9.99 o 
   7  11   3       32.22       23.70      8.03 o 
  -3  12   3        6.31        7.88      4.24 o 
  -2  12   3        9.16       10.62      4.44 o 
  -1  12   3       16.72       14.30      5.05 o 
   0  12   3        4.79        1.54      3.84 o 
   1  12   3      128.14      124.77     30.75 o 
   2  12   3        3.21        8.05      5.74 o 
   3  12   3      395.12      568.21     20.48 o 
   4  12   3      161.82      134.84     32.22 o 
   5  12   3       15.96       14.52      6.31 o 
   6  12   3        5.76        5.19      4.66 o 
  -1  13   3        6.29       11.52      5.95 o 
   0  13   3       13.71       13.99      6.03 o 
   1  13   3       29.55       30.83     12.58 o 
   2  13   3        3.38        4.57      5.24 o 
   3  13   3       41.05       41.99     12.97 o 
   4  13   3       69.02       44.32     15.75 o 
   5  13   3       94.04       75.72     47.55 o 
  -3 -13   4       21.11       14.51      9.31 o 
  -2 -13   4       21.93       17.60     14.51 o 
  -1 -13   4       20.74       21.19     18.99 o 
   0 -13   4       24.73       17.22     18.83 o 
   1 -13   4       23.46       15.86      8.46 o 
  -4 -12   4        2.99        1.99      4.40 o 
  -3 -12   4        3.08        9.01      5.33 o 
  -2 -12   4       29.04       21.45     16.08 o 
  -1 -12   4        9.34       22.72      8.80 o 
   0 -12   4        1.33       -1.14      6.85 o 
   1 -12   4        0.12        9.48      6.35 o 
   2 -12   4      232.40      205.05     94.89 o 
   3 -12   4       43.20       32.11     24.58 o 
  -5 -11   4       53.09       41.50     16.24 o 
  -4 -11   4       56.17       50.72     20.14 o 
  -3 -11   4        0.08       12.10      7.95 o 
  -2 -11   4       64.58       80.63     33.46 o 
  -1 -11   4        7.43       13.37      9.94 o 
   0 -11   4      124.67      123.23     33.67 o 
   1 -11   4        3.13       -0.55      9.26 o 
   3 -11   4      136.55      121.07     47.76 o 
   4 -11   4       24.58       33.97     23.77 o 
   5 -11   4        3.17        6.90      6.81 o 
  -7 -10   4       19.75       14.30      8.21 o 
  -6 -10   4        3.03        2.33      4.15 o 
  -5 -10   4        6.81        6.13      3.27 o 
  -4 -10   4        4.34        5.16      2.82 o 
  -3 -10   4       33.30       34.57      8.12 o 
  -2 -10   4      162.27      171.05     33.10 o 
  -1 -10   4       74.54       79.25     15.44 o 
   0 -10   4       20.67       31.84      8.64 o 
   1 -10   4      122.28      131.94     24.46 o 
   2 -10   4        2.36        6.33      4.05 o 
   3 -10   4      271.86      317.61     14.06 o 
   4 -10   4       70.24       61.26     22.52 o 
   5 -10   4        6.33        4.38      5.83 o 
   6 -10   4        0.63       -0.51      6.56 o 
  -8  -9   4       31.09       21.74     21.66 o 
  -7  -9   4        2.69        9.90      7.95 o 
  -6  -9   4        5.00        3.34      2.88 o 
  -5  -9   4       48.63       37.84     13.64 o 
  -4  -9   4       78.53       79.92     19.22 o 
  -3  -9   4        0.58        1.85      1.08 o 
  -2  -9   4        0.10        1.43      3.66 o 
  -1  -9   4       24.02       20.38      5.78 o 
   0  -9   4      134.85      136.27     24.57 o 
   1  -9   4      112.18      105.23     16.39 o 
   2  -9   4      668.35      549.44     88.01 o 
   3  -9   4        9.77        5.94      2.47 o 
   4  -9   4      378.99      397.36     15.42 o 
   5  -9   4        9.06        5.39      3.33 o 
   6  -9   4        3.17        1.39      3.37 o 
   7  -9   4       22.19        9.36      5.78 o 
  -8  -8   4       42.09       23.53     11.81 o 
  -7  -8   4        1.09        5.52      3.41 o 
  -6  -8   4       93.20       68.92     23.78 o 
  -5  -8   4       56.44       50.89     11.50 o 
  -4  -8   4       31.76       23.60      5.96 o 
  -3  -8   4      628.17      726.31     20.30 o 
  -2  -8   4       57.94       47.07      8.15 o 
  -1  -8   4      443.56      382.76     37.20 o 
   0  -8   4        0.77        2.37      2.29 o 
   1  -8   4       26.92       19.29      3.44 o 
   2  -8   4       58.24       53.12     10.50 o 
   3  -8   4      365.84      384.84     12.34 o 
   4  -8   4        2.47        5.04      3.64 o 
   5  -8   4        0.94        5.67      3.41 o 
   6  -8   4       43.92       30.18     12.13 o 
   7  -8   4        0.89        1.81      2.54 o 
  -9  -7   4        0.81        6.12      4.14 o 
  -8  -7   4       35.24       38.93     15.64 o 
  -7  -7   4        7.82        8.56      4.09 o 
  -6  -7   4       56.98       66.56     14.59 o 
  -5  -7   4      314.85      354.75     26.88 o 
  -4  -7   4        9.23        9.47      4.26 o 
  -3  -7   4      103.48      103.27      9.85 o 
  -2  -7   4      369.89      380.58      9.82 o 
  -1  -7   4        2.57        1.87      1.13 o 
   0  -7   4      668.38      607.98     35.68 o 
   1  -7   4      112.73      102.26      6.06 o 
   2  -7   4      130.11      140.41     12.28 o 
   3  -7   4       27.15       32.36      9.10 o 
   4  -7   4       57.00       55.28     14.28 o 
   5  -7   4        1.08        8.20      4.10 o 
   6  -7   4       15.24       13.27      4.30 o 
   7  -7   4       24.43       22.13      5.44 o 
   8  -7   4       21.48       16.89      7.93 o 
  -9  -6   4        0.09        5.64      4.40 o 
  -8  -6   4        0.80        4.39      4.98 o 
  -7  -6   4      194.98      229.09     34.33 o 
  -6  -6   4        1.75        4.00      4.09 o 
  -5  -6   4      132.47      119.47     18.20 o 
  -4  -6   4      357.79      383.01     20.95 o 
  -3  -6   4      416.59      392.51     15.55 o 
  -2  -6   4        3.86        4.73      1.24 o 
  -1  -6   4       10.57        9.58      3.02 o 
   0  -6   4       43.66       74.19     14.13 o 
   1  -6   4      380.93      353.49      7.43 o 
   2  -6   4      270.72      242.56      6.29 o 
   3  -6   4      159.17      155.34     16.76 o 
   4  -6   4      945.20      920.55     19.21 o 
   5  -6   4       20.35       22.73      6.76 o 
   6  -6   4       10.87        8.17      5.53 o 
   7  -6   4       21.02       25.36      6.44 o 
   8  -6   4        5.15        3.96      4.33 o 
   9  -6   4       63.87       46.09     18.44 o 
  -9  -5   4        5.80        6.05      3.27 o 
  -8  -5   4        0.96        3.16      3.31 o 
  -7  -5   4       17.48       14.27      5.74 o 
  -6  -5   4      104.87      125.06     24.10 o 
  -5  -5   4      335.37      345.04     10.92 o 
  -4  -5   4      552.62      569.84     18.32 o 
  -3  -5   4       53.33       52.60      5.46 o 
  -2  -5   4       30.96       22.96      3.64 o 
  -1  -5   4        0.96        3.65      2.61 o 
   0  -5   4      549.66      581.26     16.13 o 
   1  -5   4      383.70      410.63      8.83 o 
   2  -5   4     1396.89     1375.46     36.03 o 
   3  -5   4       41.30       44.32      7.94 o 
   4  -5   4      428.21      399.40     14.12 o 
   5  -5   4       59.97       53.22     11.01 o 
   6  -5   4      218.25      245.17     12.08 o 
   7  -5   4        0.96        7.84      4.43 o 
   8  -5   4        8.94       13.23      4.51 o 
   9  -5   4       47.85       45.99     15.43 o 
  -9  -4   4        6.42        5.67      6.86 o 
  -8  -4   4       11.03       20.23      7.93 o 
  -7  -4   4       63.67       86.34     16.58 o 
  -6  -4   4      260.76      283.70     36.96 o 
  -5  -4   4       19.90        8.25      3.92 o 
  -4  -4   4       75.36       72.07      6.81 o 
  -3  -4   4      878.54      901.53     11.87 o 
  -2  -4   4       81.64       76.31      4.49 o 
  -1  -4   4     2872.40     2910.92     53.38 o 
   0  -4   4     1496.10     1483.28     24.88 o 
   1  -4   4     2163.50     2129.91     62.71 o 
   2  -4   4       89.11      107.25      4.98 o 
   3  -4   4        0.62        1.14      1.41 o 
   4  -4   4       44.46       56.62     10.56 o 
   5  -4   4      240.82      243.15     12.85 o 
   6  -4   4      106.74      114.25     19.93 o 
   7  -4   4       25.65       37.95     10.99 o 
   8  -4   4       38.70       34.47     10.13 o 
   9  -4   4        3.16        6.87      4.07 o 
 -10  -3   4        0.87        2.03      3.50 o 
  -9  -3   4        2.51        6.05      3.22 o 
  -8  -3   4       34.28       27.03      8.44 o 
  -7  -3   4       24.66       27.74      8.84 o 
  -6  -3   4      126.02      134.11     26.71 o 
  -5  -3   4       90.12      109.49     23.20 o 
  -4  -3   4       18.20       12.32      3.15 o 
  -3  -3   4       20.41       19.05      2.49 o 
  -2  -3   4     1021.90     1032.73     13.35 o 
  -1  -3   4      432.83      386.21      7.68 o 
   0  -3   4      729.37      664.44     12.52 o 
   1  -3   4     1773.70     1610.10     17.93 o 
   2  -3   4      102.39       90.38      4.39 o 
   3  -3   4      350.78      328.65      9.30 o 
   4  -3   4       98.35       98.34      6.03 o 
   5  -3   4      489.84      459.63     13.29 o 
   6  -3   4       16.90       19.89      5.09 o 
   7  -3   4      141.82      150.65     15.78 o 
   8  -3   4        0.33        7.12      4.14 o 
   9  -3   4        4.71        2.88      4.05 o 
  10  -3   4        9.29        9.74      5.69 o 
 -10  -2   4        4.11        4.15      5.17 o 
  -9  -2   4        8.88       21.46      8.27 o 
  -8  -2   4        0.09       10.45      6.94 o 
  -7  -2   4      100.61      116.59     20.84 o 
  -6  -2   4       49.13       48.94      9.82 o 
  -5  -2   4       73.81       67.79     14.89 o 
  -4  -2   4      372.27      417.29     17.92 o 
  -3  -2   4      171.29      187.16      5.23 o 
  -2  -2   4     1307.43     1276.19     12.36 o 
  -1  -2   4      397.00      401.48      4.71 o 
   0  -2   4      228.42      223.48      4.87 o 
   1  -2   4      360.12      340.16      5.36 o 
   2  -2   4       22.59       19.01      2.46 o 
   3  -2   4      349.48      353.42     10.86 o 
   4  -2   4      399.53      387.17     12.27 o 
   5  -2   4      864.04      951.70     24.74 o 
   6  -2   4        0.30        3.80      3.30 o 
   7  -2   4       28.68       45.02      8.42 o 
   8  -2   4       91.22       74.58     21.45 o 
   9  -2   4        1.18        5.41      3.75 o 
  10  -2   4        0.12        4.29      4.37 o 
 -10  -1   4        8.63        9.51      5.30 o 
  -9  -1   4       16.21       13.30      8.78 o 
  -8  -1   4        1.03        2.65      5.62 o 
  -7  -1   4        0.05        2.34      5.76 o 
  -6  -1   4       78.20       75.83     18.01 o 
  -5  -1   4      144.92      153.92     28.52 o 
  -4  -1   4       21.49       23.01      6.58 o 
  -3  -1   4      727.06      640.48     19.11 o 
  -2  -1   4      772.18      826.48      7.89 o 
  -1  -1   4     1346.65     1271.28     14.39 o 
   0  -1   4      873.14      741.52     22.49 o 
   1  -1   4      722.17      697.15      8.54 o 
   2  -1   4       40.54       47.38      4.06 o 
   3  -1   4        1.21        3.32      1.83 o 
   4  -1   4     3671.07     4131.72     86.52 o 
   5  -1   4      630.20      643.43     19.34 o 
   6  -1   4        1.57        6.24      4.29 o 
   7  -1   4      152.70      146.16     20.56 o 
   8  -1   4        0.01       -0.01      3.63 o 
   9  -1   4        1.84        3.54      3.16 o 
  10  -1   4        0.72        6.61      5.22 o 
 -10   0   4       18.98       15.12      8.13 o 
  -9   0   4       54.93       42.76     16.05 o 
  -8   0   4       41.20       38.09     12.20 o 
  -7   0   4      187.21      202.50     35.38 o 
  -6   0   4     1762.44     1911.77     50.19 o 
  -5   0   4      104.32      109.47     14.05 o 
  -4   0   4       23.86       52.02     12.53 o 
  -3   0   4        0.75        1.90      0.76 o 
  -2   0   4      377.58      367.28      8.07 o 
  -1   0   4      549.96      559.17      7.85 o 
   0   0   4     5165.44     4937.72     66.06 o 
   1   0   4        0.00        4.55      1.16 o 
   2   0   4     3247.26     3152.54     30.92 o 
   3   0   4      220.50      210.72      5.09 o 
   4   0   4     1379.37     1431.03     32.70 o 
   5   0   4     1011.96     1133.96     29.24 o 
   6   0   4      175.95      184.77     16.67 o 
   7   0   4      119.98      144.75     19.96 o 
   8   0   4       36.08       43.64     10.04 o 
   9   0   4        9.54        9.56      4.73 o 
  10   0   4       17.32       19.44      9.92 o 
  -9   1   4       20.17       11.90     10.89 o 
  -8   1   4        7.98        8.47      5.36 o 
  -7   1   4      476.60      579.55     58.38 o 
  -6   1   4       30.20       26.98      4.45 o 
  -5   1   4      388.95      414.99      9.05 o 
  -4   1   4      842.92      924.02     14.99 o 
  -3   1   4      170.85      184.90      9.11 o 
  -2   1   4        9.88       11.62      2.07 o 
  -1   1   4       42.07       45.27      3.78 o 
   0   1   4        2.98        1.94      1.11 o 
   1   1   4      130.86      134.64      3.36 o 
   2   1   4      390.24      411.02      5.87 o 
   3   1   4      996.81      918.07     23.37 o 
   4   1   4      857.71      911.68     17.95 o 
   5   1   4      300.38      281.99     10.78 o 
   6   1   4       86.97       74.98     12.83 o 
   7   1   4        5.05        7.04      3.38 o 
   8   1   4       11.47       15.43      4.77 o 
   9   1   4        3.60        6.49      3.43 o 
  10   1   4        0.46        6.09      5.92 o 
  -9   2   4       11.48       14.81      8.58 o 
  -8   2   4       42.74       52.13     16.26 o 
  -7   2   4      129.81      111.46     33.28 o 
  -6   2   4       28.76       25.70      4.26 o 
  -5   2   4       59.70       47.96      6.64 o 
  -4   2   4       78.29       68.49      9.21 o 
  -3   2   4        1.01        3.03      1.65 o 
  -2   2   4      884.02      864.74     10.56 o 
  -1   2   4      196.83      202.00      4.74 o 
   0   2   4     2350.73     2250.89     32.05 o 
   1   2   4       17.47       21.65      2.87 o 
   2   2   4       17.96       25.47      3.47 o 
   3   2   4      250.13      266.03      8.76 o 
   4   2   4      270.11      265.10     10.25 o 
   5   2   4        2.51        6.39      2.65 o 
   6   2   4      238.20      275.56     18.76 o 
   7   2   4      266.78      260.73     30.62 o 
   8   2   4        4.31        8.31      5.94 o 
   9   2   4       52.23       60.03     14.23 o 
  10   2   4       12.55       12.43      6.38 o 
  -9   3   4       11.19        5.64      4.93 o 
  -8   3   4       45.65       49.02     14.89 o 
  -7   3   4        5.59        8.90      4.43 o 
  -6   3   4       45.06       44.04     10.82 o 
  -5   3   4      205.97      207.81     12.42 o 
  -4   3   4      127.98      117.89      6.11 o 
  -3   3   4        0.02        2.85      1.64 o 
  -2   3   4      455.30      495.42     12.08 o 
  -1   3   4      531.20      506.85     11.15 o 
   0   3   4      212.85      204.95      3.93 o 
   1   3   4     1485.00     1292.43     14.03 o 
   2   3   4       63.92       62.32      4.72 o 
   3   3   4     2510.70     2536.23     38.77 o 
   4   3   4       35.22       41.67      6.70 o 
   5   3   4       46.63       42.17      8.07 o 
   6   3   4      139.48      137.32     19.45 o 
   7   3   4       31.86       39.37     10.10 o 
   8   3   4       12.49        9.63      3.87 o 
   9   3   4       14.42       20.95      7.15 o 
  10   3   4        1.36        6.63      5.35 o 
  -9   4   4       15.87       14.20      7.87 o 
  -8   4   4        4.11        3.03      4.64 o 
  -7   4   4       15.56       16.08      6.14 o 
  -6   4   4       19.93       28.26      5.96 o 
  -5   4   4       98.76      111.50     14.93 o 
  -4   4   4       52.61       65.94     10.32 o 
  -3   4   4        5.98       14.73      3.68 o 
  -2   4   4      431.48      474.57     15.42 o 
  -1   4   4      418.73      440.69     11.21 o 
   0   4   4      455.48      503.99     11.54 o 
   1   4   4     1528.14     1579.93     18.93 o 
   2   4   4      408.85      444.49     11.22 o 
   3   4   4      245.21      250.98     11.43 o 
   4   4   4     1096.01     1195.43     22.35 o 
   5   4   4      193.31      203.92     26.15 o 
   6   4   4      251.77      266.23     14.68 o 
   7   4   4       64.42       66.27     11.21 o 
   8   4   4       19.36       25.77      6.67 o 
   9   4   4        0.87        2.15      3.53 o 
  10   4   4        5.96        6.18      4.58 o 
  -8   5   4       30.22       32.13     14.60 o 
  -7   5   4       28.73       26.76     11.49 o 
  -6   5   4       17.11       19.40      5.40 o 
  -5   5   4      112.92      130.13      9.56 o 
  -4   5   4       79.86      111.25     17.86 o 
  -3   5   4      210.82      213.46      9.05 o 
  -2   5   4      642.58      620.61     12.74 o 
  -1   5   4      318.72      329.89      7.89 o 
   0   5   4       76.91       56.53      8.98 o 
   1   5   4     1704.95     1812.66     28.16 o 
   2   5   4      312.42      329.28      8.94 o 
   3   5   4        1.63        0.76      1.70 o 
   4   5   4        0.89        3.60      1.64 o 
   5   5   4       99.54       98.51     14.62 o 
   6   5   4      199.73      193.67     18.60 o 
   7   5   4       93.50       82.33     20.35 o 
   8   5   4       92.36       65.20     16.62 o 
   9   5   4        0.22        3.43      3.01 o 
  10   5   4        3.07        4.28      4.32 o 
  -8   6   4       13.23       20.51     11.57 o 
  -7   6   4        0.78        2.83      2.11 o 
  -6   6   4        0.63        1.92      3.22 o 
  -5   6   4        2.03        3.91      1.81 o 
  -4   6   4       71.30       72.06     12.99 o 
  -3   6   4       18.30       17.83      4.69 o 
  -2   6   4       15.81       21.29      4.77 o 
  -1   6   4       72.08       66.42      4.19 o 
   0   6   4      164.23      149.60     12.73 o 
   1   6   4       49.46       53.97     11.47 o 
   2   6   4      117.07      112.13      8.68 o 
   3   6   4      162.68      164.59     11.00 o 
   4   6   4        3.62        3.46      1.75 o 
   5   6   4       35.13       42.36      8.44 o 
   6   6   4       42.36       38.86     10.38 o 
   7   6   4        1.48        3.91      6.07 o 
   8   6   4        1.12        2.02      3.22 o 
   9   6   4        1.89        3.35      2.96 o 
  10   6   4        3.91        2.39      5.76 o 
  -7   7   4       35.51       24.62     12.72 o 
  -6   7   4      106.36       87.96     24.26 o 
  -5   7   4        0.93        5.89      2.76 o 
  -4   7   4       51.38       45.08     12.24 o 
  -3   7   4        4.89        3.23      2.43 o 
  -2   7   4       11.28       12.60      2.79 o 
  -1   7   4       11.45       11.42      4.97 o 
   0   7   4      427.17      430.56     19.84 o 
   1   7   4      354.32      330.32     12.06 o 
   2   7   4       11.95       10.95      5.20 o 
   3   7   4      361.39      356.47     15.16 o 
   4   7   4      681.51      707.77     21.77 o 
   5   7   4        1.66        5.00      2.57 o 
   6   7   4      166.07      164.58     25.08 o 
   7   7   4        0.15        2.29      1.79 o 
   8   7   4       10.06       10.80      4.26 o 
   9   7   4        3.57        5.82      3.59 o 
  10   7   4       15.48        6.77      5.63 o 
  -7   8   4        4.54        4.65      5.50 o 
  -6   8   4        2.39        1.00      3.15 o 
  -5   8   4       48.01       44.75     11.08 o 
  -4   8   4        1.34        6.01      3.65 o 
  -3   8   4      170.94      172.76      8.54 o 
  -2   8   4       16.26       13.87      4.68 o 
  -1   8   4      411.88      462.03     20.73 o 
   0   8   4       23.58       22.80      9.14 o 
   1   8   4      663.50      630.53     45.52 o 
   2   8   4      268.50      262.65     16.83 o 
   3   8   4       38.54       28.64      4.98 o 
   4   8   4       93.92       89.54     13.71 o 
   5   8   4      342.25      325.63     12.60 o 
   6   8   4        8.78        6.30      2.89 o 
   7   8   4       24.98       18.21      5.06 o 
   8   8   4       31.62       19.17      9.16 o 
   9   8   4        0.12        3.32      2.69 o 
  -6   9   4        0.26        5.38      4.52 o 
  -5   9   4      113.90       76.53     32.47 o 
  -4   9   4      181.08      168.09     30.81 o 
  -3   9   4       26.75       26.40      8.60 o 
  -2   9   4        0.03        7.39      4.78 o 
  -1   9   4        2.87        4.60      3.29 o 
   0   9   4      157.30      146.76     20.56 o 
   1   9   4        4.22        8.35      6.01 o 
   2   9   4      416.03      467.34     19.95 o 
   3   9   4       78.02       86.42     13.19 o 
   4   9   4       34.58       36.68     10.48 o 
   5   9   4        0.09        3.12      4.76 o 
   6   9   4        0.09        5.03      2.70 o 
   7   9   4        0.24        4.15      2.31 o 
   8   9   4        4.09        9.88      4.67 o 
  -5  10   4       32.20       21.67     10.60 o 
  -4  10   4       47.51       37.88      9.03 o 
  -3  10   4        0.13       10.59      6.30 o 
  -2  10   4       79.00       77.55     21.61 o 
  -1  10   4      433.50      452.10     23.40 o 
   0  10   4        1.94        1.17      2.78 o 
   1  10   4      346.26      409.36     59.33 o 
   2  10   4       14.42       12.95      5.84 o 
   3  10   4      110.87      124.97     22.17 o 
   4  10   4        9.01       14.44      5.34 o 
   5  10   4       26.43       32.61     10.89 o 
   6  10   4        5.57        4.44      3.89 o 
   7  10   4        8.23       14.71      7.77 o 
   8  10   4        8.76        5.48      3.32 o 
  -4  11   4       54.25       29.37     19.08 o 
  -3  11   4       10.39       10.59      4.72 o 
  -2  11   4       20.01       22.61      8.35 o 
  -1  11   4        1.63        3.12      5.43 o 
   0  11   4        4.91        5.30      5.35 o 
   1  11   4        6.77        8.08      5.89 o 
   2  11   4       17.06       17.71      7.92 o 
   3  11   4        4.78        6.01      3.94 o 
   4  11   4        1.83       13.88     10.66 o 
   5  11   4        8.05        9.25      3.25 o 
   6  11   4       66.31       39.90     16.02 o 
   7  11   4        0.12        0.61      4.61 o 
  -3  12   4        0.13        5.22      4.15 o 
  -2  12   4        7.19       12.11      5.63 o 
  -1  12   4        4.38       10.12      4.32 o 
   0  12   4        5.04        8.16      6.17 o 
   1  12   4       70.43       75.63     26.83 o 
   2  12   4       22.77       24.64     11.48 o 
   3  12   4       26.91       28.12     12.91 o 
   4  12   4        2.05        6.13      5.16 o 
   5  12   4       17.21       20.47      7.85 o 
   6  12   4        3.44        3.54      2.86 o 
  -1  13   4        1.86        3.76      3.38 o 
   0  13   4       15.86       16.20      9.32 o 
   1  13   4       36.85       30.87     14.69 o 
   2  13   4      212.90      192.52     59.13 o 
   3  13   4       84.19       86.80     30.13 o 
   4  13   4       45.51       35.63     12.69 o 
  -2 -13   5       25.13       11.63      8.38 o 
  -1 -13   5       29.88       38.88     26.10 o 
   0 -13   5       26.86       49.92     19.76 o 
  -4 -12   5       31.44       33.89     17.60 o 
  -3 -12   5        5.33       17.18      9.26 o 
  -2 -12   5        3.31        5.03      5.25 o 
  -1 -12   5        5.37       10.58      8.84 o 
   0 -12   5      114.41      118.20     55.12 o 
   1 -12   5       90.47       86.81     41.08 o 
   2 -12   5        0.15       11.13     12.10 o 
   3 -12   5       35.97       21.96     21.58 o 
  -5 -11   5        8.88        3.13      3.47 o 
  -4 -11   5       30.62       32.86      9.69 o 
  -3 -11   5        9.05       13.19      5.84 o 
  -2 -11   5       81.17       72.29     19.29 o 
  -1 -11   5        2.10        9.77      5.25 o 
   0 -11   5       23.69       18.19     11.04 o 
   1 -11   5       80.64       82.41     23.69 o 
   2 -11   5       15.24       24.66     15.78 o 
   3 -11   5        3.55        4.06      6.51 o 
   4 -11   5        6.41        7.45      7.87 o 
  -7 -10   5       36.80       19.63     11.89 o 
  -5 -10   5       25.49       18.99     14.98 o 
  -4 -10   5       77.30       70.47     22.36 o 
  -3 -10   5      122.19      116.54     23.99 o 
  -2 -10   5        6.79        9.72      5.16 o 
  -1 -10   5       84.47       96.30     15.34 o 
   0 -10   5        1.10        3.24      5.14 o 
   1 -10   5       14.25       14.34      5.65 o 
   2 -10   5        2.82        1.56      2.85 o 
   3 -10   5      112.81      119.68     27.58 o 
   4 -10   5       10.23        7.63      4.65 o 
   5 -10   5       29.44       21.83     16.43 o 
   6 -10   5        0.03        2.05      3.51 o 
  -7  -9   5        7.87        2.16      3.30 o 
  -6  -9   5       27.95       14.09     12.14 o 
  -5  -9   5       17.13       10.98      6.29 o 
  -4  -9   5       22.32       20.47      5.94 o 
  -3  -9   5       56.93       60.84     13.37 o 
  -2  -9   5      185.59      219.78     27.33 o 
  -1  -9   5        6.74        5.96      4.46 o 
   0  -9   5      767.54      833.31     23.39 o 
   1  -9   5       42.32       54.25      9.90 o 
   2  -9   5      347.35      376.72     17.61 o 
   3  -9   5       18.52       17.82      5.17 o 
   4  -9   5        0.16        5.81      4.66 o 
   5  -9   5        2.43        5.86      4.17 o 
   6  -9   5        4.66        5.93      4.66 o 
  -8  -8   5       60.45       46.28     19.97 o 
  -7  -8   5        6.95       -0.34      5.71 o 
  -6  -8   5        1.25        2.28      3.62 o 
  -5  -8   5       74.37       78.78     12.94 o 
  -4  -8   5       15.42       14.85      4.13 o 
  -3  -8   5        2.85        4.21      2.97 o 
  -2  -8   5      197.81      214.31     27.29 o 
  -1  -8   5        1.07        2.14      3.79 o 
   0  -8   5        8.37        7.72      3.70 o 
   1  -8   5      616.27      455.54    109.55 o 
   2  -8   5      188.22      166.41     10.70 o 
   3  -8   5       47.26       30.09      8.38 o 
   4  -8   5        4.36        6.88      3.57 o 
   5  -8   5        7.49        9.21      4.20 o 
   6  -8   5       12.61       10.20      6.04 o 
   7  -8   5       93.81       61.03     24.77 o 
  -8  -7   5       14.99        9.98      5.97 o 
  -7  -7   5       44.44       39.92     12.43 o 
  -6  -7   5        0.15        1.62      2.57 o 
  -5  -7   5        4.64        4.30      2.27 o 
  -4  -7   5      599.80      652.40     20.15 o 
  -3  -7   5       74.68       67.74     10.68 o 
  -2  -7   5     1033.27      818.89     93.62 o 
  -1  -7   5       89.56       99.73     18.15 o 
   0  -7   5       22.80       30.64      6.98 o 
   1  -7   5      150.17      141.02     15.12 o 
   2  -7   5       86.21       94.12      6.84 o 
   3  -7   5       15.80       15.13      4.40 o 
   4  -7   5      163.54      158.51     10.54 o 
   5  -7   5      140.21      112.09     23.67 o 
   6  -7   5        4.68        9.02      4.53 o 
   7  -7   5        4.13        8.13      4.77 o 
   8  -7   5      105.08       68.60     20.66 o 
  -9  -6   5        4.88       11.49      5.96 o 
  -8  -6   5        3.79        3.15      4.19 o 
  -7  -6   5        4.49        4.78      2.93 o 
  -6  -6   5       45.28       43.07     11.99 o 
  -5  -6   5        0.63        2.00      1.36 o 
  -4  -6   5        7.98        9.16      2.73 o 
  -3  -6   5      435.64      409.00     10.36 o 
  -2  -6   5      108.49      105.97      6.99 o 
  -1  -6   5      359.08      338.20     15.69 o 
   0  -6   5        9.32       16.52      4.19 o 
   1  -6   5      119.42      145.51     19.72 o 
   2  -6   5      154.55      154.63     10.09 o 
   3  -6   5       70.36       61.15      9.22 o 
   4  -6   5      343.81      365.94     26.15 o 
   5  -6   5       33.56       30.57      7.84 o 
   6  -6   5       38.96       44.98      9.85 o 
   7  -6   5      137.05      152.79     14.86 o 
   8  -6   5        0.43        1.32      4.28 o 
  -9  -5   5        0.15        4.81      4.02 o 
  -8  -5   5        0.06        4.29      4.74 o 
  -7  -5   5      121.05      116.14     34.20 o 
  -6  -5   5        8.32        5.73      3.83 o 
  -5  -5   5        0.55        2.49      1.29 o 
  -4  -5   5      422.74      412.49     17.91 o 
  -3  -5   5      102.92      101.46      6.72 o 
  -2  -5   5        7.47        8.63      1.49 o 
  -1  -5   5        8.53       12.70      3.41 o 
   0  -5   5      853.77      899.54     25.06 o 
   1  -5   5     1130.92     1180.79     26.00 o 
   2  -5   5       96.24       86.82      4.82 o 
   3  -5   5      232.17      234.94      7.63 o 
   4  -5   5      130.86      145.19     11.64 o 
   5  -5   5      113.84      134.46     21.86 o 
   6  -5   5       66.28       82.12     13.61 o 
   7  -5   5       86.22       95.58     15.80 o 
   8  -5   5       43.69       34.88     11.97 o 
   9  -5   5        8.18        5.62      5.78 o 
  -9  -4   5        0.04        5.64      5.56 o 
  -8  -4   5        0.89        5.62      4.71 o 
  -7  -4   5       40.54       40.04     12.16 o 
  -6  -4   5       63.32       72.86     20.18 o 
  -5  -4   5      258.64      266.47     12.08 o 
  -4  -4   5        8.78        7.67      1.50 o 
  -3  -4   5     1377.22     1359.64     20.70 o 
  -2  -4   5      235.26      218.54      5.83 o 
  -1  -4   5     1276.56     1233.32     14.66 o 
   0  -4   5      357.12      325.38     20.39 o 
   1  -4   5       45.60       51.19      6.39 o 
   2  -4   5      301.33      320.98      8.93 o 
   3  -4   5       79.31       87.99      8.36 o 
   4  -4   5        1.18        4.16      2.68 o 
   5  -4   5       47.74       59.04     10.27 o 
   6  -4   5        0.28       -0.44      5.20 o 
   7  -4   5       28.10       38.19     11.32 o 
   8  -4   5       46.49       47.81     11.51 o 
   9  -4   5       37.99       32.65     12.59 o 
  -9  -3   5       31.14       32.90     17.35 o 
  -8  -3   5       10.46       12.22      5.36 o 
  -7  -3   5        0.17        7.54      4.37 o 
  -6  -3   5       13.80        6.47      8.04 o 
  -5  -3   5       50.53       59.26     13.78 o 
  -4  -3   5       25.41       20.13      5.27 o 
  -3  -3   5       17.41       11.49      1.76 o 
  -2  -3   5        0.04        2.82      1.04 o 
  -1  -3   5     1383.28     1361.20     16.16 o 
   0  -3   5      403.16      423.02      8.90 o 
   1  -3   5      183.88      169.81      4.91 o 
   2  -3   5        0.17        4.65      1.49 o 
   3  -3   5        0.15        2.64      2.20 o 
   4  -3   5      245.08      238.53      9.00 o 
   5  -3   5       68.87       71.40     11.23 o 
   6  -3   5      202.07      192.10     11.51 o 
   7  -3   5       14.86       21.89      6.04 o 
   8  -3   5      128.29      116.22     28.66 o 
   9  -3   5       22.99       11.54      5.37 o 
  10  -3   5        0.07        2.57      3.64 o 
  -9  -2   5       12.15       15.27      7.93 o 
  -8  -2   5        2.65        0.53      3.07 o 
  -7  -2   5       18.01       16.16      7.08 o 
  -6  -2   5        9.23       17.62      6.68 o 
  -5  -2   5        0.28        3.63      3.31 o 
  -4  -2   5      148.98      159.77     11.13 o 
  -3  -2   5       13.85       14.69      2.66 o 
  -2  -2   5        1.39        4.24      1.36 o 
  -1  -2   5     1433.90     1556.74     19.59 o 
   0  -2   5      143.18      126.05      3.91 o 
   1  -2   5      121.51      106.44      3.16 o 
   2  -2   5     1526.84     1440.94     26.02 o 
   3  -2   5      153.20      131.20      7.00 o 
   4  -2   5       53.70       57.14     10.77 o 
   5  -2   5      121.15      126.80     10.86 o 
   6  -2   5     1135.12     1243.63     28.36 o 
   7  -2   5       11.92       15.09      3.57 o 
   8  -2   5       15.73       16.91      4.66 o 
   9  -2   5       33.26       34.41     10.03 o 
  10  -2   5        2.89        3.38      2.83 o 
  -9  -1   5       27.31       16.50      7.63 o 
  -8  -1   5        7.35       10.36      6.39 o 
  -7  -1   5       32.32       31.29      8.18 o 
  -6  -1   5       13.00       19.92      5.41 o 
  -5  -1   5      187.65      212.89     22.38 o 
  -4  -1   5       34.10       52.65     11.79 o 
  -3  -1   5      492.94      462.60     10.26 o 
  -2  -1   5     3201.24     3284.85     39.21 o 
  -1  -1   5      726.47      651.78      9.55 o 
   0  -1   5      511.88      476.28      7.70 o 
   1  -1   5      676.17      701.72      8.34 o 
   2  -1   5     3308.89     3393.21     32.74 o 
   3  -1   5      184.14      168.93     16.79 o 
   4  -1   5      235.52      202.78     19.71 o 
   5  -1   5        3.23        8.96      3.06 o 
   6  -1   5      733.74      806.99     44.80 o 
   7  -1   5       10.86        9.48      3.35 o 
   8  -1   5        3.95        5.89      2.58 o 
   9  -1   5       62.96       52.50     11.68 o 
  10  -1   5        5.96       10.90      4.89 o 
  -9   0   5       34.54       24.84      9.85 o 
  -8   0   5      186.82      227.46     19.33 o 
  -7   0   5        5.22       13.73      6.65 o 
  -6   0   5       24.36       31.75      9.14 o 
  -5   0   5      256.70      267.19     19.16 o 
  -4   0   5       17.04       21.66      6.26 o 
  -3   0   5        4.96        5.98      1.60 o 
  -2   0   5        4.09        3.25      0.90 o 
  -1   0   5        1.76        3.30      1.19 o 
   0   0   5     1851.40     1671.35     24.86 o 
   1   0   5       54.31       43.02      2.71 o 
   2   0   5      197.00      188.22      5.26 o 
   3   0   5       17.51       26.67      4.25 o 
   4   0   5      406.65      431.50     12.78 o 
   5   0   5       16.37       23.26      4.94 o 
   6   0   5       88.30      118.51     18.11 o 
   7   0   5      129.67      159.17     19.06 o 
   8   0   5       22.95       35.19      7.67 o 
   9   0   5        0.02        5.03      3.67 o 
  10   0   5       37.65       28.86      9.79 o 
  -9   1   5       81.45       66.67     24.47 o 
  -8   1   5        4.23        4.25      7.28 o 
  -7   1   5       22.89       31.82      9.38 o 
  -6   1   5      467.36      551.69     24.40 o 
  -5   1   5      707.38      646.53     37.80 o 
  -4   1   5        1.16        1.52      1.04 o 
  -3   1   5       14.50       14.97      3.42 o 
  -2   1   5        3.60        6.47      1.48 o 
  -1   1   5      189.82      205.13      4.21 o 
   0   1   5        0.81        3.12      1.09 o 
   1   1   5      179.32      169.75      4.39 o 
   2   1   5       18.52       16.18      2.37 o 
   3   1   5      859.46      835.10     28.89 o 
   4   1   5      432.43      496.98     12.94 o 
   5   1   5      161.51      141.90     11.26 o 
   6   1   5        5.41        6.22      3.07 o 
   7   1   5       34.85       28.53      5.75 o 
   8   1   5        0.90        2.65      3.75 o 
   9   1   5        0.12        5.41      3.46 o 
  10   1   5        4.73        7.37      4.02 o 
  -9   2   5        9.44       38.89     39.32 o 
  -8   2   5       74.69       65.14     24.25 o 
  -7   2   5       64.54       68.19     17.46 o 
  -6   2   5       27.93       36.37      8.21 o 
  -5   2   5        9.11        7.98      3.10 o 
  -4   2   5       58.63       45.76      6.07 o 
  -3   2   5        6.10        3.73      1.27 o 
  -2   2   5      506.38      483.81     10.67 o 
  -1   2   5       84.46       95.56      3.94 o 
   0   2   5        7.22        6.11      1.17 o 
   1   2   5      516.13      529.04      9.89 o 
   2   2   5      176.78      166.61      7.58 o 
   3   2   5      121.73      104.99      4.42 o 
   4   2   5      598.13      589.36     14.32 o 
   5   2   5      276.76      273.93     12.02 o 
   6   2   5       58.27       64.88     10.79 o 
   7   2   5      198.57      238.83     15.27 o 
   8   2   5       47.98       43.24     11.74 o 
   9   2   5        3.50        6.75      3.01 o 
  10   2   5        0.00        4.83      4.11 o 
  -9   3   5        4.40        9.48      4.41 o 
  -8   3   5      117.17      103.21     36.33 o 
  -7   3   5       56.57       59.08     19.06 o 
  -6   3   5        2.47        6.07      3.50 o 
  -5   3   5       22.65       25.46      5.87 o 
  -4   3   5        0.51        4.84      1.87 o 
  -3   3   5      389.15      354.89     16.11 o 
  -2   3   5       21.16       20.56      3.04 o 
  -1   3   5     2646.90     2673.37     42.03 o 
   0   3   5       40.10       53.82      4.89 o 
   1   3   5     1686.15     1701.79     19.15 o 
   2   3   5       11.41       12.74      2.77 o 
   3   3   5       54.12       51.91      5.65 o 
   4   3   5       48.63       52.46      8.96 o 
   5   3   5      169.24      185.92     18.49 o 
   6   3   5       26.88       22.63      4.76 o 
   7   3   5       94.21       95.52     15.75 o 
   8   3   5        0.09        5.69      3.25 o 
   9   3   5      401.18      480.45     20.44 o 
  10   3   5       83.61       64.94     20.36 o 
  -8   4   5        0.07        4.33      4.95 o 
  -7   4   5        0.79        2.50      4.62 o 
  -6   4   5        6.47        5.89      3.10 o 
  -5   4   5       24.86       20.79      4.88 o 
  -4   4   5        0.21        3.23      2.23 o 
  -3   4   5       55.74       59.80      8.06 o 
  -2   4   5      173.93      174.98      9.64 o 
  -1   4   5      179.63      159.42      5.43 o 
   0   4   5       63.68       75.53      3.42 o 
   1   4   5      180.88      160.59      5.13 o 
   2   4   5     2336.75     2416.73     32.40 o 
   3   4   5      359.80      398.87     10.86 o 
   4   4   5      324.36      324.23      9.14 o 
   5   4   5        5.39        4.77      2.31 o 
   6   4   5       42.75       36.09      7.17 o 
   7   4   5      127.48      108.37     22.37 o 
   8   4   5        2.51        4.61      2.63 o 
   9   4   5       24.82       21.17      8.16 o 
  10   4   5        1.04        5.32      4.89 o 
  -8   5   5       48.89       43.10     21.58 o 
  -7   5   5       25.66       27.73      8.57 o 
  -6   5   5       26.09       34.92      9.19 o 
  -5   5   5        0.72        2.43      4.73 o 
  -4   5   5        1.81        5.98      3.34 o 
  -3   5   5       22.31       31.57      6.17 o 
  -2   5   5        1.57        5.69      1.46 o 
  -1   5   5      325.06      329.11      8.87 o 
   0   5   5      446.20      469.27      6.81 o 
   1   5   5        0.03        4.92      1.65 o 
   2   5   5        9.17        8.94      2.24 o 
   3   5   5      379.36      371.60     10.15 o 
   4   5   5      167.45      177.74     10.53 o 
   5   5   5       91.90      101.13     14.59 o 
   6   5   5       85.20       86.21     14.53 o 
   7   5   5       41.61       32.53      9.09 o 
   8   5   5       33.47       20.34      6.52 o 
   9   5   5        8.71       13.06      5.80 o 
  10   5   5        1.97       -2.60      5.14 o 
  -8   6   5        8.64       10.32      6.44 o 
  -7   6   5        0.34        3.34      3.66 o 
  -6   6   5       15.59       12.62      3.66 o 
  -5   6   5        0.14        0.69      3.41 o 
  -4   6   5       54.19       57.50      9.42 o 
  -3   6   5        0.23        2.88      2.75 o 
  -2   6   5      115.27      123.40      8.62 o 
  -1   6   5      117.51      109.27      6.18 o 
   0   6   5      638.63      643.99     15.57 o 
   1   6   5      826.29      819.55     26.01 o 
   2   6   5       12.79       11.77      2.35 o 
   3   6   5        2.01        1.79      1.40 o 
   4   6   5       11.40       13.62      3.35 o 
   5   6   5      132.45      153.52     17.07 o 
   6   6   5        2.95        5.03      4.01 o 
   7   6   5       49.57       35.60      8.70 o 
   8   6   5       25.71       25.96      7.18 o 
   9   6   5        0.42        3.38      3.25 o 
  10   6   5        0.16        4.35      4.53 o 
  -7   7   5        4.85        1.64      4.44 o 
  -6   7   5        4.71        4.38      3.84 o 
  -5   7   5        4.99        6.80      3.34 o 
  -4   7   5       83.05       66.46     14.61 o 
  -3   7   5       94.55      102.36     16.39 o 
  -2   7   5       24.02       20.72      3.90 o 
  -1   7   5       66.16       64.20      6.67 o 
   0   7   5       18.89       21.26      6.11 o 
   1   7   5       82.63      105.72     21.91 o 
   2   7   5      706.48      809.97     26.50 o 
   3   7   5      135.40      147.06      4.56 o 
   4   7   5      409.99      416.91     12.21 o 
   5   7   5       16.23       14.47      4.00 o 
   6   7   5       45.29       42.13      9.29 o 
   7   7   5       53.35       48.16     10.11 o 
   8   7   5        2.42        7.23      2.77 o 
   9   7   5        3.38        8.25      3.76 o 
  -6   8   5       21.89       10.84      4.77 o 
  -5   8   5      173.36      141.70     45.60 o 
  -4   8   5        0.20        3.20      2.14 o 
  -3   8   5      125.36      121.86      9.32 o 
  -2   8   5       22.27       18.79      4.43 o 
  -1   8   5       89.54       88.94     19.01 o 
   0   8   5       32.46       35.57      9.02 o 
   1   8   5       88.94       91.14     16.47 o 
   2   8   5      924.44      963.89     24.71 o 
   3   8   5     1164.82     1095.83     84.41 o 
   4   8   5      147.81      123.80      7.71 o 
   5   8   5      133.70      131.46     15.79 o 
   6   8   5        5.16        4.36      2.01 o 
   7   8   5        1.17        1.61      2.91 o 
   8   8   5        3.40        3.30      2.54 o 
   9   8   5       14.52        8.92      4.04 o 
  -6   9   5       72.30       30.22     21.82 o 
  -5   9   5       10.62        4.99      5.31 o 
  -4   9   5        8.83       15.00      7.23 o 
  -3   9   5       11.36       17.29      6.02 o 
  -2   9   5        4.93        6.81      7.40 o 
  -1   9   5       76.94      100.86     18.67 o 
   0   9   5      787.61      884.74     25.74 o 
   1   9   5       50.72       53.47      9.78 o 
   2   9   5      106.18      120.59     20.39 o 
   3   9   5        9.21        5.95      4.06 o 
   4   9   5      126.32      134.06     21.79 o 
   5   9   5        3.28        3.39      3.65 o 
   6   9   5        0.02        5.04      3.71 o 
   7   9   5       33.49       31.41     13.36 o 
   8   9   5        5.37        5.41      5.81 o 
   9   9   5       30.69       12.33      5.23 o 
  -5  10   5        0.88        7.54      6.59 o 
  -4  10   5      113.48       71.06     24.20 o 
  -3  10   5       53.49       34.60     14.97 o 
  -2  10   5        0.71        1.69      4.69 o 
  -1  10   5       95.14      111.80     23.98 o 
   0  10   5        3.07        4.99      7.38 o 
   1  10   5      135.39      144.38     36.64 o 
   2  10   5      111.38      105.95     18.06 o 
   3  10   5       18.69       22.84      7.68 o 
   4  10   5       27.76       29.34      8.40 o 
   5  10   5        1.57        3.41      5.11 o 
   6  10   5        3.20        3.90      5.83 o 
   7  10   5        0.30        5.08      4.36 o 
   8  10   5       10.24        3.50      3.25 o 
  -4  11   5        0.51        0.63      3.62 o 
  -3  11   5        6.42        5.46      4.25 o 
  -2  11   5        0.02        5.94      3.84 o 
  -1  11   5        9.76       12.44      7.74 o 
   0  11   5        8.59        9.19      4.74 o 
   1  11   5       34.22       36.62     11.69 o 
   2  11   5      162.78      175.76     30.95 o 
   3  11   5       45.68       41.73     13.42 o 
   4  11   5      161.30      159.02     33.24 o 
   5  11   5        8.29        9.42      6.10 o 
   6  11   5       63.25       56.91     16.08 o 
   7  11   5        6.03        3.74      4.09 o 
  -2  12   5       15.52        5.35      6.06 o 
  -1  12   5       48.43       43.83     14.73 o 
   0  12   5       11.48        6.11      5.49 o 
   1  12   5       35.76       30.70     12.76 o 
   2  12   5        3.58        4.88      4.29 o 
   3  12   5        2.96       11.16      4.61 o 
   4  12   5      129.18       91.44     35.77 o 
   5  12   5        0.86        3.42      5.38 o 
   6  12   5        6.04        3.10      4.18 o 
   0  13   5      195.38      239.87     75.36 o 
   1  13   5      186.23      163.22     58.57 o 
   2  13   5        0.13        4.01      4.21 o 
   3  13   5       48.57       39.75     17.89 o 
   4  13   5       41.34       25.79     12.35 o 
  -4 -12   6        3.41       10.49      8.42 o 
  -3 -12   6        0.01        3.85      6.13 o 
  -2 -12   6       68.90       44.29     30.21 o 
  -1 -12   6       68.67       62.31     38.16 o 
   0 -12   6       28.65       22.17     16.75 o 
   1 -12   6      104.81       68.49     42.13 o 
   2 -12   6       15.47       28.64     13.03 o 
  -5 -11   6       22.37       13.16      9.98 o 
  -4 -11   6       12.14       10.66      6.44 o 
  -3 -11   6       33.49       15.01      7.14 o 
  -2 -11   6        0.48        3.08      2.65 o 
  -1 -11   6       90.75       82.29     19.85 o 
   0 -11   6       12.77       15.72      8.37 o 
   1 -11   6       60.24       58.11     16.48 o 
   2 -11   6       98.05       79.19     30.50 o 
   3 -11   6        1.69       15.74      8.93 o 
   4 -11   6       44.84       28.85     20.05 o 
  -6 -10   6        0.38        2.50      3.85 o 
  -5 -10   6        2.26        2.28      5.67 o 
  -4 -10   6        3.81        5.45      2.62 o 
  -3 -10   6        0.80        7.38      3.99 o 
  -2 -10   6       17.18       21.18      7.51 o 
  -1 -10   6        1.37        7.93      4.65 o 
   0 -10   6        0.90        5.92      4.48 o 
   1 -10   6       24.49       30.88      7.74 o 
   2 -10   6       37.43       33.60      9.80 o 
   3 -10   6       85.69       80.68     29.31 o 
   4 -10   6        0.98       -0.72      5.17 o 
   5 -10   6        5.07        5.41      4.67 o 
  -7  -9   6        9.69       -1.86      4.57 o 
  -6  -9   6        1.02        4.06      4.15 o 
  -5  -9   6       56.11       52.46     27.50 o 
  -4  -9   6      106.88      124.17     24.38 o 
  -3  -9   6       11.30       11.73      4.75 o 
  -2  -9   6      409.84      448.04     23.06 o 
  -1  -9   6       79.23       90.03     18.57 o 
   0  -9   6      494.68      526.16     17.68 o 
   1  -9   6       53.95       61.53     14.09 o 
   2  -9   6       11.13       11.63      5.88 o 
   3  -9   6        1.08        3.58      3.36 o 
   4  -9   6        3.99        7.12      4.98 o 
   5  -9   6       40.63       37.88     12.11 o 
   6  -9   6        0.50        8.68      7.03 o 
  -8  -8   6        3.28        3.51      4.19 o 
  -7  -8   6       12.47        8.80      6.13 o 
  -6  -8   6        0.28        3.89      5.25 o 
  -5  -8   6        0.51       -1.86      6.64 o 
  -4  -8   6       16.32       12.21      6.19 o 
  -3  -8   6       65.97       70.99     13.08 o 
  -2  -8   6       96.32      115.82     15.76 o 
  -1  -8   6      317.60      340.19     53.13 o 
   0  -8   6      348.94      357.47     33.27 o 
   1  -8   6       77.45      110.06     20.85 o 
   2  -8   6       11.71       12.91      4.41 o 
   3  -8   6        4.34       11.18      5.16 o 
   4  -8   6        6.11        6.49      2.64 o 
   5  -8   6       27.01       20.53      7.25 o 
   6  -8   6        5.07        7.13      6.79 o 
   7  -8   6       15.02       16.75      6.48 o 
  -8  -7   6        5.18        6.70      3.71 o 
  -7  -7   6        5.61        7.24      4.22 o 
  -6  -7   6      131.90      123.97     35.83 o 
  -5  -7   6       10.73       11.20      3.85 o 
  -4  -7   6      138.68      133.73     12.87 o 
  -3  -7   6      205.39      212.12     14.59 o 
  -2  -7   6       17.69       21.86     11.04 o 
  -1  -7   6      833.46      849.85     20.29 o 
   0  -7   6       91.81      105.75     22.40 o 
   1  -7   6       66.73       83.39     13.17 o 
   2  -7   6       63.94       73.24      4.58 o 
   3  -7   6        0.12        3.54      1.98 o 
   4  -7   6      157.23      173.80     14.28 o 
   5  -7   6       66.55       43.35     11.76 o 
   6  -7   6      378.99      423.74     14.41 o 
   7  -7   6       58.56       32.28     15.67 o 
   8  -7   6       10.48        9.63      4.83 o 
  -8  -6   6       33.43       37.68     15.51 o 
  -7  -6   6       13.84       12.84      5.82 o 
  -6  -6   6       16.91       20.24      7.76 o 
  -5  -6   6        1.80        4.82      1.79 o 
  -4  -6   6       10.29        9.45      3.11 o 
  -3  -6   6      948.94      932.39     25.18 o 
  -2  -6   6      276.32      211.91     33.33 o 
  -1  -6   6      641.81      688.64     28.24 o 
   0  -6   6      211.86      225.47     12.66 o 
   1  -6   6      123.61      134.03     24.26 o 
   2  -6   6       39.98       40.04      5.75 o 
   3  -6   6        0.86        1.92      1.92 o 
   4  -6   6      318.17      306.81     13.01 o 
   5  -6   6      479.10      533.75     15.74 o 
   6  -6   6        1.98        2.86      3.80 o 
   7  -6   6       56.68       51.68     15.75 o 
   8  -6   6        2.49        6.36      4.26 o 
  -9  -5   6        2.12        5.21      4.96 o 
  -8  -5   6        0.18        4.40      4.53 o 
  -7  -5   6       20.48       26.17     10.08 o 
  -6  -5   6       47.93       36.84     14.58 o 
  -5  -5   6       35.38       32.19      8.45 o 
  -4  -5   6       34.90       23.27      4.27 o 
  -3  -5   6       40.40       32.57      4.85 o 
  -2  -5   6       57.50       67.57      4.62 o 
  -1  -5   6      386.87      396.81     16.28 o 
   0  -5   6      527.47      545.16     16.64 o 
   1  -5   6      264.33      269.43     12.28 o 
   2  -5   6      106.70      101.57      7.85 o 
   3  -5   6       64.30       68.68      9.78 o 
   4  -5   6        5.30        8.81      3.07 o 
   5  -5   6      290.32      312.76     16.03 o 
   6  -5   6        5.15        5.69      4.11 o 
   7  -5   6       41.69       45.58     14.04 o 
   8  -5   6       52.49       38.71     12.70 o 
   9  -5   6        4.77        4.25      4.49 o 
  -9  -4   6        7.35       13.95      7.24 o 
  -8  -4   6        2.92        5.27      5.79 o 
  -7  -4   6       38.48       41.90     15.49 o 
  -6  -4   6       38.94       40.03     14.38 o 
  -5  -4   6      116.18      137.12     27.61 o 
  -4  -4   6       44.85       47.87      5.25 o 
  -3  -4   6      126.27      122.39      9.26 o 
  -2  -4   6      446.98      414.27      8.80 o 
  -1  -4   6      160.02      170.26      6.37 o 
   0  -4   6      119.66      113.13     11.18 o 
   1  -4   6      601.60      597.00      8.65 o 
   2  -4   6      133.69      126.89      4.38 o 
   3  -4   6      395.72      359.75     22.05 o 
   4  -4   6      962.94      951.63     28.02 o 
   5  -4   6       14.12       20.83      4.10 o 
   6  -4   6      273.69      281.12     14.43 o 
   7  -4   6      108.24      110.56     18.42 o 
   8  -4   6      351.43      339.31     18.96 o 
   9  -4   6        0.00        6.29      4.32 o 
  -9  -3   6        0.00        0.51      3.22 o 
  -8  -3   6       13.90       13.58      6.64 o 
  -7  -3   6        2.79        4.91      3.37 o 
  -6  -3   6      116.25       97.41     19.22 o 
  -5  -3   6       20.65       23.17      5.62 o 
  -4  -3   6       27.35       38.03      8.55 o 
  -3  -3   6      831.24      837.90     21.80 o 
  -2  -3   6       16.04       22.36      2.88 o 
  -1  -3   6      465.57      421.90      9.93 o 
   0  -3   6      534.25      515.94     12.46 o 
   1  -3   6        3.83        3.82      1.52 o 
   2  -3   6       29.75       22.50      5.00 o 
   3  -3   6       47.31       42.67      6.61 o 
   4  -3   6       64.55       82.27     13.52 o 
   5  -3   6       86.01       89.37     13.95 o 
   6  -3   6      119.39      139.54     21.06 o 
   7  -3   6        0.04        4.89      3.85 o 
   8  -3   6        6.33        6.05      3.78 o 
   9  -3   6        0.55        5.20      3.71 o 
  10  -3   6       21.50       12.76      6.19 o 
  -9  -2   6        0.00        6.73      3.95 o 
  -8  -2   6       38.59       27.94     15.08 o 
  -7  -2   6        0.56        3.77      3.81 o 
  -6  -2   6       86.16       93.81     21.56 o 
  -5  -2   6      104.54      120.78     25.52 o 
  -4  -2   6       50.97       59.74     10.23 o 
  -3  -2   6      326.17      327.46      5.20 o 
  -2  -2   6      537.75      501.03      8.26 o 
  -1  -2   6       31.25       40.89      3.46 o 
   0  -2   6     2489.23     2493.33     62.02 o 
   1  -2   6       17.63       30.38      4.88 o 
   2  -2   6      853.82      877.57     18.54 o 
   3  -2   6      175.59      161.48      8.99 o 
   4  -2   6      226.45      243.39     11.11 o 
   5  -2   6        0.00        5.51      3.03 o 
   6  -2   6      504.46      543.02     26.61 o 
   7  -2   6       27.10       30.11      7.72 o 
   8  -2   6      258.49      251.18     37.67 o 
   9  -2   6       18.42       15.58      6.46 o 
  10  -2   6        2.81        4.43      3.25 o 
  -9  -1   6        2.57        4.82      6.39 o 
  -8  -1   6       19.84       23.48     10.57 o 
  -7  -1   6      153.58      167.91     36.71 o 
  -6  -1   6        0.21        3.48      3.40 o 
  -5  -1   6      406.86      485.90     31.08 o 
  -4  -1   6       65.62       79.48     15.88 o 
  -3  -1   6      142.95      126.99      3.53 o 
  -2  -1   6      372.19      405.07     12.15 o 
  -1  -1   6     1042.73     1103.77     20.41 o 
   0  -1   6      134.06      128.55      3.88 o 
   1  -1   6      675.36      648.66      9.44 o 
   2  -1   6       54.59       45.84      6.97 o 
   3  -1   6     1203.19     1169.64     25.67 o 
   4  -1   6      233.17      232.68     13.64 o 
   5  -1   6      341.40      378.33     20.24 o 
   6  -1   6      486.45      483.22     35.32 o 
   7  -1   6      365.13      369.51     19.16 o 
   8  -1   6        4.18        4.54      4.66 o 
   9  -1   6        0.01        9.65      5.12 o 
  10  -1   6        3.30        5.30      4.30 o 
  -9   0   6        0.65        1.90      3.93 o 
  -8   0   6        5.34       12.10     11.30 o 
  -7   0   6        0.18        7.40      3.00 o 
  -6   0   6      116.64      151.89     27.33 o 
  -5   0   6       19.25       18.59      6.23 o 
  -4   0   6       80.57      110.04     20.73 o 
  -3   0   6       43.59       38.37      7.42 o 
  -2   0   6      965.82      927.91     25.86 o 
  -1   0   6        1.33        4.01      1.49 o 
   0   0   6      446.39      423.65      6.18 o 
   1   0   6       79.54       73.41      4.03 o 
   2   0   6      968.97     1034.50     19.38 o 
   3   0   6      581.23      646.44     12.15 o 
   4   0   6       46.25       48.54      9.87 o 
   5   0   6      206.70      244.25     18.92 o 
   6   0   6        4.14        9.93      3.87 o 
   7   0   6        2.40        4.95      4.25 o 
   8   0   6       42.95       51.25      9.81 o 
   9   0   6        2.24        5.35      3.14 o 
  10   0   6        0.10        4.32      3.91 o 
  -9   1   6       83.32       83.57     29.85 o 
  -8   1   6      169.96      169.34     49.67 o 
  -7   1   6       18.69       17.62      7.31 o 
  -6   1   6      184.45      190.53     25.80 o 
  -5   1   6        1.86        2.00      0.87 o 
  -4   1   6        4.29        4.68      1.83 o 
  -3   1   6       56.98       54.81      5.18 o 
  -2   1   6       43.53       63.35      8.68 o 
  -1   1   6      251.29      229.30      6.98 o 
   0   1   6       17.19       15.15      2.09 o 
   1   1   6     2670.02     2539.25     43.24 o 
   2   1   6      387.13      402.98     11.40 o 
   3   1   6       25.89       22.53      4.71 o 
   4   1   6       64.42       74.59      7.33 o 
   5   1   6      110.81      151.52     19.04 o 
   6   1   6      238.28      270.46     16.48 o 
   7   1   6      126.57      142.60     19.07 o 
   8   1   6        7.28        7.79      3.47 o 
   9   1   6       60.78       51.75     12.96 o 
  10   1   6        2.76        6.63      4.97 o 
  -9   2   6        0.08        1.08      4.03 o 
  -8   2   6        4.75        7.42      6.22 o 
  -7   2   6        4.72        7.25      4.77 o 
  -6   2   6       97.11      105.88     25.06 o 
  -5   2   6      135.17      109.57     19.65 o 
  -4   2   6       66.03       66.17      7.20 o 
  -3   2   6        2.09        2.93      1.34 o 
  -2   2   6       34.97       33.03      5.42 o 
  -1   2   6        1.62        2.90      1.50 o 
   0   2   6      227.67      221.61      8.31 o 
   1   2   6      157.45      151.62      5.22 o 
   2   2   6     2100.70     2116.45     30.91 o 
   3   2   6     1034.30     1149.20     22.39 o 
   4   2   6      512.50      515.48     25.28 o 
   5   2   6       62.04       77.77     11.37 o 
   6   2   6        3.63        5.46      3.80 o 
   7   2   6       75.91       85.17     14.23 o 
   8   2   6       10.09        8.29      5.16 o 
   9   2   6       60.39       45.48     11.00 o 
  10   2   6        0.58        3.91      3.06 o 
  -8   3   6        0.37        5.15      4.44 o 
  -7   3   6       34.46       34.06      7.19 o 
  -6   3   6       23.13       21.59      7.52 o 
  -5   3   6      673.39      689.93     20.14 o 
  -4   3   6       47.52       40.82      6.46 o 
  -3   3   6      236.61      273.23     27.77 o 
  -2   3   6       33.80       29.40      3.70 o 
  -1   3   6        3.45       15.20      2.71 o 
   0   3   6       79.89       79.85      8.63 o 
   1   3   6      136.52      157.64      5.41 o 
   2   3   6      201.65      215.24      7.34 o 
   3   3   6      718.09      730.38     18.02 o 
   4   3   6      437.73      452.14     13.82 o 
   5   3   6      153.30      155.42     20.02 o 
   6   3   6       13.23       16.14      5.29 o 
   7   3   6      440.83      495.69     21.20 o 
   8   3   6       14.52        9.82      4.92 o 
   9   3   6        0.03        4.76      4.81 o 
  10   3   6        7.88        5.88      2.92 o 
  -8   4   6        3.14        7.03      5.90 o 
  -7   4   6       92.72       92.69     32.11 o 
  -6   4   6        0.03        4.31      2.53 o 
  -5   4   6       23.65       25.90      6.21 o 
  -4   4   6      753.73      791.40     33.06 o 
  -3   4   6      123.05      130.63     11.42 o 
  -2   4   6      156.76      154.93      5.95 o 
  -1   4   6      358.93      352.07     16.33 o 
   0   4   6     1489.32     1571.48     42.72 o 
   1   4   6      508.95      501.53     10.50 o 
   2   4   6      350.59      332.10      9.27 o 
   3   4   6      208.74      213.56     10.74 o 
   4   4   6        0.17        2.10      3.29 o 
   5   4   6        5.05       11.97      3.83 o 
   6   4   6        2.89        6.61      3.11 o 
   7   4   6      265.08      255.73     37.53 o 
   8   4   6        0.30        6.86      3.87 o 
   9   4   6      196.09      159.23     33.12 o 
  10   4   6       10.03        7.87      4.52 o 
  -8   5   6        0.69        4.23      5.28 o 
  -7   5   6        7.33        9.63      6.05 o 
  -6   5   6        1.81        4.97      3.02 o 
  -5   5   6       12.38       11.52      3.56 o 
  -4   5   6       49.16       56.72     10.96 o 
  -3   5   6        0.25        0.81      2.59 o 
  -2   5   6       30.51       33.65      4.90 o 
  -1   5   6      196.81      203.59     11.54 o 
   0   5   6        3.93        4.09      1.17 o 
   1   5   6      142.96      138.05      7.39 o 
   2   5   6      476.08      436.51     10.27 o 
   3   5   6      108.48      100.86     10.70 o 
   4   5   6      583.75      626.81     17.29 o 
   5   5   6      141.88      134.17     19.37 o 
   6   5   6      289.83      298.83     22.98 o 
   7   5   6        4.09        7.64      3.40 o 
   8   5   6        1.56        4.59      3.13 o 
   9   5   6       15.16       12.28      5.36 o 
  10   5   6       14.70       11.87      5.17 o 
  -7   6   6        0.33        3.54      3.46 o 
  -6   6   6        1.53        4.47      2.27 o 
  -5   6   6       95.43       85.93     20.54 o 
  -4   6   6       16.32       16.52      4.67 o 
  -3   6   6      256.68      277.23     14.91 o 
  -2   6   6      137.46      134.07      9.07 o 
  -1   6   6      361.40      342.34     16.45 o 
   0   6   6       54.00       59.74      6.60 o 
   1   6   6        5.08        5.00      1.70 o 
   2   6   6      297.73      290.28      8.54 o 
   3   6   6      156.56      153.80     12.35 o 
   4   6   6      229.09      219.63     20.26 o 
   5   6   6      103.47       91.58     18.46 o 
   6   6   6       29.90       31.80      6.72 o 
   7   6   6       15.22       14.67      4.67 o 
   8   6   6       17.83       13.21      6.33 o 
   9   6   6        0.43        4.63      3.42 o 
  10   6   6        0.14        4.78      3.01 o 
  -7   7   6        3.48        6.18      5.05 o 
  -6   7   6        0.50        3.04      2.65 o 
  -5   7   6       11.40        8.18      4.92 o 
  -4   7   6        1.10        5.32      2.84 o 
  -3   7   6       15.62       19.11      5.73 o 
  -2   7   6       32.65       45.85      8.61 o 
  -1   7   6      218.44      227.17      8.46 o 
   0   7   6      184.51      199.38     31.42 o 
   1   7   6      151.64      156.61     23.95 o 
   2   7   6      606.62      547.57     14.06 o 
   3   7   6      295.83      299.53      7.83 o 
   4   7   6      166.85      158.03     13.32 o 
   5   7   6       35.91       33.20      6.93 o 
   6   7   6        0.67        0.68      4.08 o 
   7   7   6       27.24       20.27      8.10 o 
   8   7   6       12.91        9.27      6.28 o 
   9   7   6        9.25        9.87      4.69 o 
  -6   8   6        0.00        8.14      3.12 o 
  -5   8   6        0.35       12.60      6.02 o 
  -4   8   6       84.54       64.65     21.48 o 
  -3   8   6       15.48       11.12      8.86 o 
  -2   8   6       13.14       16.28      6.94 o 
  -1   8   6        3.17        9.73      6.90 o 
   0   8   6      121.95      131.82     24.57 o 
   1   8   6      417.94      416.69     58.36 o 
   2   8   6      436.42      463.82     58.50 o 
   3   8   6      314.05      236.50     39.91 o 
   4   8   6      127.14      104.93     15.15 o 
   5   8   6       24.09       26.95      6.38 o 
   6   8   6        4.37        7.72      4.06 o 
   7   8   6        0.26        5.11      3.08 o 
   8   8   6        0.07        4.68      3.37 o 
   9   8   6        5.65        6.01      3.65 o 
  -5   9   6        0.05        1.28      3.69 o 
  -4   9   6       10.21       15.93     10.02 o 
  -3   9   6        9.01       10.73      5.03 o 
  -2   9   6       57.51       61.36     14.65 o 
  -1   9   6        3.48        4.68      3.63 o 
   0   9   6       58.90       53.86     12.32 o 
   1   9   6      134.40      128.13     19.95 o 
   2   9   6      199.73      246.81     30.63 o 
   3   9   6      126.42      148.78     22.69 o 
   4   9   6        1.74       12.83      5.95 o 
   5   9   6       11.53        8.59      3.98 o 
   6   9   6       84.85       80.84     19.82 o 
   7   9   6       19.10       15.05      6.50 o 
   8   9   6       44.34       20.66      9.55 o 
  -5  10   6       10.97       11.54      5.52 o 
  -4  10   6        4.86        8.20      5.47 o 
  -3  10   6       86.90       75.34     26.50 o 
  -2  10   6        0.80        6.75      4.40 o 
  -1  10   6      159.88      191.44     31.12 o 
   0  10   6        0.43        4.89      8.71 o 
   1  10   6       91.87       75.70     19.66 o 
   2  10   6        7.72        9.07      5.40 o 
   3  10   6       17.44       21.10      8.66 o 
   4  10   6        0.68        7.82      4.59 o 
   5  10   6        1.96        7.31      4.78 o 
   6  10   6        2.92        2.81      4.16 o 
   7  10   6       96.11       55.39     24.25 o 
   8  10   6        0.07        5.67      3.77 o 
  -3  11   6        2.96        5.99      4.01 o 
  -2  11   6        7.59        6.62      4.54 o 
  -1  11   6        0.05        6.13      3.87 o 
   0  11   6       68.04       89.19     22.07 o 
   1  11   6        4.81       10.42      5.49 o 
   2  11   6      153.89      170.81     46.47 o 
   3  11   6       15.77       19.86      7.37 o 
   4  11   6      175.72      163.78     35.48 o 
   5  11   6       57.32       52.41     14.47 o 
   6  11   6        1.30        7.15      5.03 o 
   7  11   6        0.68        2.77      3.69 o 
  -2  12   6        1.34        6.98      4.40 o 
  -1  12   6       16.44       24.92     10.12 o 
   0  12   6       13.57       13.82      7.16 o 
   1  12   6        4.58        9.43      6.28 o 
   2  12   6       19.13       24.98      9.23 o 
   3  12   6       20.97       59.33     32.34 o 
   4  12   6       22.11       14.32     10.09 o 
   5  12   6      133.47      103.88     27.25 o 
   6  12   6        0.02        6.59      6.64 o 
   0  13   6        0.92        5.12      7.49 o 
   1  13   6       16.42       10.40      6.89 o 
   2  13   6        1.54        5.40      3.74 o 
   3  13   6        4.56        4.42      5.15 o 
  -3 -12   7      141.08      126.66     53.90 o 
  -2 -12   7        0.28        6.60      7.28 o 
  -1 -12   7      106.32       90.23     37.57 o 
   0 -12   7        0.10        6.13      9.22 o 
   1 -12   7       17.19       17.18     10.41 o 
   2 -12   7        0.20        7.61      9.26 o 
  -5 -11   7        6.57        7.91      5.03 o 
  -4 -11   7        0.00        5.03      4.10 o 
  -3 -11   7      279.58      293.76     18.07 o 
  -2 -11   7       65.24       61.24     17.11 o 
  -1 -11   7       37.29       37.68     15.91 o 
   0 -11   7      127.28      138.23     28.82 o 
   1 -11   7        1.97        6.19      5.05 o 
   2 -11   7       32.85       25.29      8.48 o 
   3 -11   7        1.55        7.61      9.52 o 
   4 -11   7        2.82       14.30     13.20 o 
  -6 -10   7        3.61        1.95      4.44 o 
  -5 -10   7       34.10       30.92     13.07 o 
  -4 -10   7        5.12        5.30      4.21 o 
  -3 -10   7        0.01        2.77      3.66 o 
  -2 -10   7       16.30       24.36      7.38 o 
  -1 -10   7       35.44       37.40     11.92 o 
   0 -10   7        9.07       13.63      5.41 o 
   1 -10   7      208.07      230.02     27.52 o 
   2 -10   7        5.22        9.81      6.47 o 
   3 -10   7       60.67       64.49     22.17 o 
   4 -10   7        5.65        1.92      3.82 o 
   5 -10   7      110.09       77.55     30.98 o 
  -7  -9   7       38.49       23.14     12.44 o 
  -6  -9   7       13.63       19.67     12.31 o 
  -5  -9   7       18.77       17.85     11.59 o 
  -4  -9   7      219.74      269.73     30.61 o 
  -3  -9   7        0.76        5.30      2.48 o 
  -2  -9   7      378.37      401.96     27.72 o 
  -1  -9   7      263.74      265.57     31.94 o 
   0  -9   7       34.40       36.85     10.54 o 
   1  -9   7        3.31        5.43      7.61 o 
   2  -9   7        5.97        4.33      4.52 o 
   3  -9   7       19.11       20.12      6.42 o 
   4  -9   7        8.87        7.83      7.88 o 
   5  -9   7        3.39        3.68      4.75 o 
   6  -9   7       28.56       21.48      9.43 o 
  -6  -8   7        3.24        3.47      6.68 o 
  -5  -8   7        3.42        4.44      4.86 o 
  -4  -8   7        6.67        9.23      5.09 o 
  -3  -8   7      381.29      412.31     22.08 o 
  -2  -8   7       74.93       79.94     12.26 o 
  -1  -8   7      311.40      376.94     23.12 o 
   0  -8   7       15.54       24.48      6.75 o 
   1  -8   7       94.35       92.99     17.03 o 
   2  -8   7       97.55       97.04     17.41 o 
   3  -8   7      144.41      135.50     28.13 o 
   4  -8   7        0.08        4.41      4.83 o 
   5  -8   7        0.02        3.95      4.97 o 
   6  -8   7       13.28       10.52      6.08 o 
   7  -8   7        5.23       12.52     13.16 o 
  -8  -7   7        0.05       -2.16      5.50 o 
  -7  -7   7        5.96        3.77      6.47 o 
  -6  -7   7       54.64       47.80     29.32 o 
  -5  -7   7       21.37       33.38     18.36 o 
  -4  -7   7        2.59        4.19      6.09 o 
  -3  -7   7      230.24      234.80     25.70 o 
  -2  -7   7       76.13       79.95     16.90 o 
  -1  -7   7      913.28      977.96     54.06 o 
   0  -7   7      121.71      150.55     17.12 o 
   1  -7   7       53.05       70.91     10.78 o 
   2  -7   7       15.64       24.15      6.74 o 
   3  -7   7       53.98       44.50     12.25 o 
   4  -7   7      412.53      422.53     12.19 o 
   5  -7   7       40.05       40.53      8.11 o 
   6  -7   7       34.56       32.09      9.24 o 
   7  -7   7        6.51        5.85      3.80 o 
   8  -7   7       26.00       11.75      7.49 o 
  -8  -6   7        4.34        8.80      4.86 o 
  -7  -6   7       17.74       19.54      8.06 o 
  -6  -6   7        0.35        2.35      3.30 o 
  -5  -6   7      177.64      221.51     17.28 o 
  -4  -6   7        0.92        1.30      1.60 o 
  -3  -6   7       84.50      111.47     13.31 o 
  -2  -6   7      853.68      920.23     55.08 o 
  -1  -6   7      105.75      115.86     27.24 o 
   0  -6   7      243.27      266.81     15.59 o 
   1  -6   7        5.28       13.09      4.83 o 
   2  -6   7       75.06       58.10      7.22 o 
   3  -6   7      526.31      505.01     17.41 o 
   4  -6   7       39.61       34.85      8.72 o 
   5  -6   7      578.29      628.62     23.06 o 
   6  -6   7      103.53       66.12     15.81 o 
   7  -6   7       60.24       55.84     15.66 o 
   8  -6   7        3.28        3.00      6.13 o 
  -8  -5   7        5.62        4.88      4.72 o 
  -7  -5   7        5.03        3.84      3.85 o 
  -6  -5   7        6.41        5.93      4.42 o 
  -5  -5   7       33.34       25.31      8.43 o 
  -4  -5   7      171.98      157.70     14.55 o 
  -3  -5   7        5.88        5.47      1.37 o 
  -2  -5   7     1129.74     1135.19     28.57 o 
  -1  -5   7      184.36      191.49     12.32 o 
   0  -5   7       27.62       29.45      7.72 o 
   1  -5   7      117.16      124.51     14.41 o 
   2  -5   7      237.86      216.48      6.77 o 
   3  -5   7      183.37      186.02     10.67 o 
   4  -5   7        3.71        4.83      2.88 o 
   5  -5   7       14.32       22.98      6.48 o 
   6  -5   7      104.93       97.45     15.37 o 
   7  -5   7        2.90        3.52      3.26 o 
   8  -5   7       39.14       37.24     10.40 o 
   9  -5   7       38.55       30.74     12.61 o 
  -9  -4   7        3.15        6.69      7.13 o 
  -8  -4   7        8.51        9.01      7.06 o 
  -7  -4   7       34.92       32.14     12.55 o 
  -6  -4   7        0.39        2.90      3.32 o 
  -5  -4   7      248.56      264.57     20.67 o 
  -4  -4   7      153.49      142.96      6.68 o 
  -3  -4   7       15.94       17.14      2.12 o 
  -2  -4   7      103.19      102.91      6.56 o 
  -1  -4   7      113.69       98.50      4.66 o 
   0  -4   7      512.72      517.29     20.37 o 
   1  -4   7      133.69      115.12      2.87 o 
   2  -4   7      724.85      654.16     12.29 o 
   3  -4   7      364.59      386.76     13.84 o 
   4  -4   7      152.36      176.06     19.13 o 
   5  -4   7      667.41      750.42     23.46 o 
   6  -4   7      651.22      683.48     25.60 o 
   7  -4   7        0.02        3.28      4.01 o 
   8  -4   7       20.77       13.79      7.73 o 
   9  -4   7      205.05      135.75     43.27 o 
  -9  -3   7        2.31        7.41      6.20 o 
  -8  -3   7       10.79       12.26      7.32 o 
  -7  -3   7        4.12        6.51      3.92 o 
  -6  -3   7        0.27        3.00      4.14 o 
  -5  -3   7      181.34      232.00     15.70 o 
  -4  -3   7       35.43       22.59      4.36 o 
  -3  -3   7      379.65      403.50      8.17 o 
  -2  -3   7       77.47       74.89      6.06 o 
  -1  -3   7        0.03        1.83      1.06 o 
   0  -3   7       22.34       35.13      6.17 o 
   1  -3   7      179.70      174.48      5.10 o 
   2  -3   7       10.22       13.64      2.93 o 
   3  -3   7       31.70       43.03      7.05 o 
   4  -3   7      386.64      386.29     18.99 o 
   5  -3   7       76.06       97.66     15.08 o 
   6  -3   7      290.36      337.85     18.42 o 
   7  -3   7      300.03      313.64     18.76 o 
   8  -3   7       12.70        7.30      4.55 o 
   9  -3   7       14.01        7.13      3.91 o 
  -9  -2   7        0.26        2.46      3.07 o 
  -8  -2   7        4.65        6.10      4.19 o 
  -7  -2   7       16.16       12.87      5.72 o 
  -6  -2   7        0.06        6.28      4.11 o 
  -5  -2   7       42.39       52.97     11.85 o 
  -4  -2   7       16.90       17.71      4.40 o 
  -3  -2   7       44.89       51.80      6.17 o 
  -2  -2   7      485.18      485.50      8.77 o 
  -1  -2   7      117.90      119.50      5.23 o 
   0  -2   7       29.14       26.66      4.18 o 
   1  -2   7     1364.90     1405.99     19.79 o 
   2  -2   7       33.00       36.71      5.75 o 
   3  -2   7      170.84      188.60      7.14 o 
   4  -2   7        8.49        9.45      2.93 o 
   5  -2   7      138.58      188.13     23.70 o 
   6  -2   7       34.72       46.28      8.06 o 
   7  -2   7      147.06      173.01     24.15 o 
   8  -2   7       66.34       52.65     11.77 o 
   9  -2   7       87.51       50.84     17.30 o 
  10  -2   7        0.12        2.40      3.64 o 
  -9  -1   7       35.01       22.06     15.23 o 
  -8  -1   7        3.87        1.65      6.09 o 
  -7  -1   7       68.87       74.91     18.60 o 
  -6  -1   7       16.84       17.78      7.20 o 
  -5  -1   7       37.34       50.96     11.50 o 
  -4  -1   7       56.61       67.46     12.83 o 
  -3  -1   7      200.82      187.89      4.48 o 
  -2  -1   7       66.99       76.18      7.22 o 
  -1  -1   7      900.34      862.09     12.02 o 
   0  -1   7      851.66      900.33     27.42 o 
   1  -1   7      958.79      869.04     15.05 o 
   2  -1   7      320.36      291.91     10.35 o 
   3  -1   7      849.95      876.54     18.66 o 
   4  -1   7       36.57       43.58      7.85 o 
   5  -1   7      445.57      436.45     21.97 o 
   6  -1   7       22.47       22.11      6.27 o 
   7  -1   7       26.87       31.75      7.68 o 
   8  -1   7       61.65       73.24     11.96 o 
   9  -1   7       76.69       72.46     19.48 o 
  10  -1   7        7.79       11.71      7.12 o 
  -9   0   7        0.29        0.84      5.14 o 
  -8   0   7        9.28       19.71      8.77 o 
  -7   0   7       10.85       26.38      9.26 o 
  -6   0   7       25.43       15.95      5.88 o 
  -5   0   7       87.05       73.13     20.63 o 
  -4   0   7      163.69      129.32     42.98 o 
  -3   0   7       64.11       62.68      4.70 o 
  -2   0   7      547.97      560.85     10.22 o 
  -1   0   7       17.36       15.75      2.66 o 
   0   0   7      897.23      950.19     20.62 o 
   1   0   7      499.65      506.40     13.57 o 
   2   0   7       78.94       97.02      4.80 o 
   3   0   7      336.39      324.73     10.92 o 
   4   0   7      449.55      468.38     16.89 o 
   5   0   7      174.98      191.43     16.88 o 
   6   0   7     1217.94     1302.23     29.37 o 
   7   0   7       41.54       37.23      6.46 o 
   8   0   7      172.52      127.26     24.26 o 
   9   0   7        2.93        7.48      4.93 o 
  10   0   7       10.90        7.88      5.39 o 
  -9   1   7        7.95        7.20      5.59 o 
  -8   1   7       29.50       34.19     13.87 o 
  -7   1   7        6.82        5.56      5.27 o 
  -6   1   7        1.56        2.35      4.00 o 
  -5   1   7       32.78       28.68     10.99 o 
  -4   1   7      133.98      128.27      9.65 o 
  -3   1   7      183.65      177.09     10.57 o 
  -2   1   7       17.53       18.49      2.96 o 
  -1   1   7     1577.49     1615.17     33.53 o 
   0   1   7      123.97      126.46      6.34 o 
   1   1   7      134.54      119.31      5.26 o 
   2   1   7      112.52      126.54     11.71 o 
   3   1   7        0.90        6.22      2.12 o 
   4   1   7       39.69       44.88      7.95 o 
   5   1   7      105.21      103.39     15.31 o 
   6   1   7       57.48       67.01     11.83 o 
   7   1   7      379.82      405.15     29.23 o 
   8   1   7        0.04        5.00      4.06 o 
   9   1   7       18.84       16.94      5.54 o 
  10   1   7        6.12        8.56      4.21 o 
  -8   2   7       35.47       25.12     13.55 o 
  -7   2   7        1.81        3.30      3.41 o 
  -6   2   7      143.69      166.08     39.16 o 
  -5   2   7       23.88       20.64      5.75 o 
  -4   2   7      517.84      528.64     21.07 o 
  -3   2   7        9.90       10.61      2.31 o 
  -2   2   7      282.76      287.38     16.72 o 
  -1   2   7      663.03      693.17     17.04 o 
   0   2   7     2445.25     2537.77     38.73 o 
   1   2   7       76.66       95.35     10.97 o 
   2   2   7     1269.62     1229.94     22.81 o 
   3   2   7      363.30      403.29     13.32 o 
   4   2   7       34.62       40.39      8.52 o 
   5   2   7       34.72       38.39      7.91 o 
   6   2   7       97.16       87.48     12.42 o 
   7   2   7      348.64      363.60     20.98 o 
   8   2   7      139.32      121.82     18.24 o 
   9   2   7       21.83       20.78      6.56 o 
  10   2   7       20.39       13.49      5.76 o 
  -8   3   7        2.46        6.75      4.99 o 
  -7   3   7        0.23        1.27      2.74 o 
  -6   3   7       71.83       69.07     18.52 o 
  -5   3   7       21.00       13.13      3.73 o 
  -4   3   7       21.03       49.39     18.86 o 
  -3   3   7       69.90       84.49     12.92 o 
  -2   3   7       25.35       27.84      5.53 o 
  -1   3   7       49.72       57.26      9.31 o 
   0   3   7      178.90      202.57      7.50 o 
   1   3   7       26.71       35.74      5.38 o 
   2   3   7      443.33      497.59     12.78 o 
   3   3   7      141.08      105.04     11.44 o 
   4   3   7      354.84      359.64     13.44 o 
   5   3   7     1285.86     1357.45     37.12 o 
   6   3   7       19.05       18.16      4.66 o 
   7   3   7      351.57      376.50     21.57 o 
   8   3   7      267.13      237.30     44.72 o 
   9   3   7       10.93       12.27      7.73 o 
  10   3   7        0.05        5.00      2.85 o 
  -8   4   7        3.83        8.00      8.71 o 
  -7   4   7        8.39       14.57      6.72 o 
  -6   4   7      181.21      173.98     46.22 o 
  -5   4   7        1.34        5.67      2.03 o 
  -4   4   7      131.48      148.04     21.05 o 
  -3   4   7       10.09       16.53      5.78 o 
  -2   4   7      442.20      473.98     12.32 o 
  -1   4   7      550.03      576.28     33.93 o 
   0   4   7      361.72      324.85      8.26 o 
   1   4   7      619.47      629.26     13.75 o 
   2   4   7       19.77       26.07      3.96 o 
   3   4   7        0.21        0.84      2.96 o 
   4   4   7        2.90       13.81      4.76 o 
   5   4   7      139.77      146.09     19.38 o 
   6   4   7      198.96      202.15     28.28 o 
   7   4   7      645.16      713.86     31.37 o 
   8   4   7        6.04       10.94      4.59 o 
   9   4   7        0.01        5.87      3.79 o 
  10   4   7       12.95        7.59      5.16 o 
  -7   5   7        0.00        6.05      3.36 o 
  -6   5   7       13.88       19.23     11.93 o 
  -5   5   7       80.32       73.40     11.79 o 
  -4   5   7       66.67       54.63      9.79 o 
  -3   5   7      225.85      230.05     21.26 o 
  -2   5   7      107.55      104.66      8.49 o 
  -1   5   7      366.06      377.09     21.93 o 
   0   5   7      380.07      355.94     13.85 o 
   1   5   7      641.08      684.70     14.77 o 
   2   5   7      206.22      207.65     10.08 o 
   3   5   7      694.89      703.12     19.40 o 
   4   5   7      381.41      390.79     17.76 o 
   5   5   7       28.49       41.70      7.24 o 
   6   5   7        4.11        7.22      3.70 o 
   7   5   7       20.91       21.42      6.12 o 
   8   5   7        0.47        0.15      3.97 o 
   9   5   7       32.66       22.56      6.99 o 
  10   5   7       11.59        7.55      3.47 o 
  -7   6   7        3.24        3.82      3.55 o 
  -6   6   7        0.04        2.47      3.14 o 
  -5   6   7        0.46        2.47      2.33 o 
  -4   6   7      139.58      136.46     23.55 o 
  -3   6   7      111.93      100.88     14.23 o 
  -2   6   7       37.89       34.30      6.59 o 
  -1   6   7        9.66        9.72      2.47 o 
   0   6   7      413.86      457.60     15.89 o 
   1   6   7      262.13      277.92     14.43 o 
   2   6   7      155.09      166.45     10.12 o 
   3   6   7      279.21      264.97     13.61 o 
   4   6   7        9.95       11.72      2.74 o 
   5   6   7      286.29      305.26     19.72 o 
   6   6   7       98.26       98.65     18.35 o 
   7   6   7       27.05       22.83      8.03 o 
   8   6   7        6.96        5.23      2.65 o 
   9   6   7        5.65        6.62      4.68 o 
  10   6   7        4.42        7.98      6.01 o 
  -6   7   7        1.18        1.51      3.86 o 
  -5   7   7       23.41       18.07      7.14 o 
  -4   7   7        1.24        3.20      2.71 o 
  -3   7   7      612.32      638.97     17.15 o 
  -2   7   7      176.85      205.28      9.28 o 
  -1   7   7      122.62      118.23      6.18 o 
   0   7   7      739.60      670.24     53.74 o 
   1   7   7       48.54       44.04      6.39 o 
   2   7   7        9.40       10.16      2.47 o 
   3   7   7       75.15       69.04      7.53 o 
   4   7   7       68.99       57.66     13.22 o 
   5   7   7      204.82      191.45     24.25 o 
   6   7   7        7.59        8.63      4.94 o 
   7   7   7       22.44       19.81      6.72 o 
   8   7   7      146.52       97.49     31.88 o 
   9   7   7        0.09        4.38      3.74 o 
  -6   8   7        0.62        3.60      8.67 o 
  -5   8   7       37.47       25.92     10.80 o 
  -4   8   7        0.16        3.38      5.01 o 
  -3   8   7      224.44      186.13     42.43 o 
  -2   8   7      135.76      129.38     23.19 o 
  -1   8   7      186.81      178.86     37.09 o 
   0   8   7        0.79        2.77      6.39 o 
   1   8   7      580.53      622.43     22.19 o 
   2   8   7       10.79        6.69      4.62 o 
   3   8   7       16.75       18.06      5.06 o 
   4   8   7      294.95      317.62     42.97 o 
   5   8   7        1.00        3.44      2.08 o 
   6   8   7       11.71       10.98      3.88 o 
   7   8   7        0.23        3.51      2.91 o 
   8   8   7        6.98        6.00      3.19 o 
   9   8   7       32.96       19.16     10.41 o 
  -5   9   7        0.59        2.35      2.36 o 
  -4   9   7        0.06       13.01      6.24 o 
  -3   9   7        0.56       -3.60      5.12 o 
  -2   9   7      148.48      144.60     31.95 o 
  -1   9   7       96.13       99.47     16.17 o 
   0   9   7      217.48      232.43     20.87 o 
   1   9   7        6.62        5.08      4.24 o 
   2   9   7       30.83       52.66     14.64 o 
   3   9   7       53.96       64.93     12.28 o 
   4   9   7       86.51      113.52     19.82 o 
   5   9   7       57.60       47.01     12.54 o 
   6   9   7      106.14       89.43     30.14 o 
   7   9   7       15.73       21.40      9.52 o 
   8   9   7       13.58        9.55      5.19 o 
  -4  10   7       13.85       15.83      5.47 o 
  -3  10   7      132.61       91.91     35.37 o 
  -2  10   7        4.41        5.27      4.56 o 
  -1  10   7       82.80       89.09     14.66 o 
   0  10   7       61.31       54.23     20.77 o 
   1  10   7        2.29       10.18      4.67 o 
   2  10   7       19.05       19.55      7.82 o 
   3  10   7       24.35       24.88      7.28 o 
   4  10   7        4.11        5.78      5.17 o 
   5  10   7       89.12       71.19     22.30 o 
   6  10   7       10.74       11.00      5.67 o 
   7  10   7       71.88       49.12     18.59 o 
   8  10   7        0.06        1.65      5.20 o 
  -3  11   7       10.79        9.35      5.94 o 
  -2  11   7       74.46       58.14     19.26 o 
  -1  11   7        9.90       16.60      7.36 o 
   0  11   7      109.23      126.23     33.76 o 
   1  11   7       23.43       24.19     10.77 o 
   2  11   7       56.07       55.05     14.81 o 
   3  11   7       10.32       12.47      7.41 o 
   4  11   7        5.62        8.65      5.41 o 
   5  11   7        4.71        5.12      4.65 o 
   6  11   7       22.99       11.08      9.85 o 
   7  11   7       38.80       25.87     10.56 o 
  -1  12   7        4.67        4.14      5.41 o 
   0  12   7       19.38       16.57      6.42 o 
   1  12   7       46.74       52.46     14.55 o 
   2  12   7        6.36       14.04      9.77 o 
   3  12   7       63.57       35.93     14.87 o 
   4  12   7       17.47       22.50      8.99 o 
   5  12   7        2.12        3.17      4.75 o 
  -2 -12   8       30.00       17.05     14.34 o 
  -1 -12   8       29.87       16.29     18.49 o 
   1 -12   8        0.01        1.73      5.96 o 
  -4 -11   8        3.83        3.51      5.33 o 
  -3 -11   8        5.11        4.99      4.21 o 
  -2 -11   8       82.20       60.34     25.13 o 
  -1 -11   8        0.11        1.85      4.75 o 
   0 -11   8       64.15       36.07     15.99 o 
   1 -11   8        2.32        6.78      4.16 o 
   2 -11   8        0.08        7.60      5.12 o 
   3 -11   8        0.40        6.03      5.81 o 
  -5 -10   8        1.01        5.71      3.81 o 
  -4 -10   8        4.49        3.26      6.64 o 
  -3 -10   8        1.53        2.38      2.76 o 
  -2 -10   8       77.38       72.27     23.32 o 
  -1 -10   8      116.53       95.25     26.60 o 
   0 -10   8       16.98       28.25     10.54 o 
   1 -10   8      127.15      169.64     32.85 o 
   2 -10   8       11.35       14.39      9.33 o 
   3 -10   8      101.96       95.86     32.58 o 
   4 -10   8        1.86        4.76      4.33 o 
   5 -10   8       18.65       13.41      6.26 o 
  -6  -9   8       12.40        8.55     10.32 o 
  -5  -9   8        4.80        6.73      8.97 o 
  -4  -9   8      189.61      124.84     66.92 o 
  -3  -9   8        0.27        1.02      3.61 o 
  -2  -9   8      114.98      114.17     23.10 o 
  -1  -9   8        0.56        6.18      5.40 o 
   0  -9   8        3.53        6.85      3.94 o 
   1  -9   8        2.03        9.21      4.20 o 
   2  -9   8      250.00      260.01     17.60 o 
   3  -9   8       32.61       30.33     11.95 o 
   4  -9   8       72.68       69.80     26.54 o 
   5  -9   8        3.48        7.79      7.64 o 
   6  -9   8       12.45       12.90      6.58 o 
  -7  -8   8        9.15        6.56      9.39 o 
  -6  -8   8       18.92       26.69     18.28 o 
  -5  -8   8       48.93       48.73     27.88 o 
  -4  -8   8        9.33        7.47      2.11 o 
  -3  -8   8      232.82      243.51     30.24 o 
  -2  -8   8        2.45        7.98      3.66 o 
  -1  -8   8       10.07       12.14      5.58 o 
   0  -8   8       44.87       38.50     10.24 o 
   1  -8   8      336.37      357.91     17.94 o 
   2  -8   8       42.70       39.21      9.90 o 
   3  -8   8        3.47        7.77      4.13 o 
   4  -8   8       25.98       22.67      8.86 o 
   5  -8   8       58.66       67.45     19.97 o 
   6  -8   8        3.90        5.17      5.62 o 
   7  -8   8       45.90       28.56     16.07 o 
  -7  -7   8        3.07        5.63      9.10 o 
  -6  -7   8       24.92       35.96     18.70 o 
  -5  -7   8       25.67       33.34     15.65 o 
  -4  -7   8        5.29        6.25      4.10 o 
  -3  -7   8       34.83       30.85      8.23 o 
  -2  -7   8       25.36       29.15      6.59 o 
  -1  -7   8      231.22      224.62     26.10 o 
   0  -7   8       10.84       22.27      5.22 o 
   1  -7   8      454.94      471.45     16.93 o 
   2  -7   8      347.30      369.25     52.18 o 
   3  -7   8      153.00      167.89     23.82 o 
   4  -7   8       43.45       43.46     13.14 o 
   5  -7   8       32.62       21.61      9.51 o 
   6  -7   8        0.30        4.61      3.59 o 
   7  -7   8       16.02       17.22      9.76 o 
  -8  -6   8        1.11        5.03      5.16 o 
  -7  -6   8        1.87        3.26      6.35 o 
  -6  -6   8        1.71        4.32      3.81 o 
  -5  -6   8       16.33       18.33      7.01 o 
  -4  -6   8       27.03       24.14      6.05 o 
  -3  -6   8        3.02        4.67      2.16 o 
  -2  -6   8        2.92        6.55      4.75 o 
  -1  -6   8      117.81      128.54     18.59 o 
   0  -6   8       37.24       47.23      8.06 o 
   1  -6   8      525.30      530.87     17.20 o 
   2  -6   8       40.81       39.71      9.54 o 
   3  -6   8      824.63      850.89     38.49 o 
   4  -6   8      182.19      172.91      8.43 o 
   5  -6   8       20.95       27.70      9.34 o 
   6  -6   8       20.51       20.53      8.08 o 
   7  -6   8        2.15        1.93      3.23 o 
   8  -6   8        6.75        8.36      6.06 o 
  -8  -5   8       10.10        8.00      4.22 o 
  -7  -5   8        2.50        6.36      3.31 o 
  -6  -5   8       14.26        9.20      5.59 o 
  -5  -5   8        4.37        4.99      2.72 o 
  -4  -5   8      259.37      276.03     13.30 o 
  -3  -5   8      277.03      293.93     12.66 o 
  -2  -5   8       20.83       22.48      3.35 o 
  -1  -5   8       55.65       59.44     10.08 o 
   0  -5   8      104.52      106.59     19.24 o 
   1  -5   8        7.07       11.54      5.13 o 
   2  -5   8      144.33      128.46      8.30 o 
   3  -5   8      408.57      391.82     16.58 o 
   4  -5   8        4.61        3.66      2.57 o 
   5  -5   8      104.26      108.99     20.97 o 
   6  -5   8       98.99      108.73     23.18 o 
   7  -5   8       72.31       60.20     14.30 o 
   8  -5   8       34.16       24.09     10.07 o 
  -8  -4   8        0.17        0.40      4.42 o 
  -7  -4   8       46.02       27.72     15.87 o 
  -6  -4   8        3.30        4.90      3.64 o 
  -5  -4   8       22.67       13.78      4.35 o 
  -4  -4   8        0.07        3.26      1.47 o 
  -3  -4   8       47.81       53.67      5.22 o 
  -2  -4   8       73.97       74.55      7.82 o 
  -1  -4   8      465.65      476.02      8.24 o 
   0  -4   8      178.99      157.72      8.70 o 
   1  -4   8      868.19      852.37     12.95 o 
   2  -4   8       66.02       54.22      6.75 o 
   3  -4   8      568.89      551.91     12.58 o 
   4  -4   8      246.24      242.92     11.88 o 
   5  -4   8       44.53       46.86      7.84 o 
   6  -4   8      209.40      225.87     23.70 o 
   7  -4   8      187.86      160.82     34.72 o 
   8  -4   8        3.54        6.60      4.51 o 
   9  -4   8        0.01        6.35      3.01 o 
  -8  -3   8        9.12       14.81      5.78 o 
  -7  -3   8       61.91       31.94     14.72 o 
  -6  -3   8       33.21       31.96     11.13 o 
  -5  -3   8       76.19       97.72     20.21 o 
  -4  -3   8        0.02        0.54      0.60 o 
  -3  -3   8        0.01        1.04      1.78 o 
  -2  -3   8       20.07       19.94      3.11 o 
  -1  -3   8       91.71       90.25      8.14 o 
   0  -3   8       43.47       38.53      4.65 o 
   1  -3   8      175.73      174.16      5.10 o 
   2  -3   8       56.15       54.71      8.34 o 
   3  -3   8      739.05      714.30     15.33 o 
   4  -3   8      321.85      324.88     12.15 o 
   5  -3   8      283.91      266.96     11.76 o 
   6  -3   8       93.50       82.39     17.90 o 
   7  -3   8        1.42        5.74      3.85 o 
   8  -3   8       44.16       39.43      9.73 o 
   9  -3   8       72.66       54.78     18.94 o 
  -8  -2   8       19.01       20.05      8.66 o 
  -7  -2   8       10.35       10.70      6.98 o 
  -6  -2   8        0.50        1.21      4.04 o 
  -5  -2   8        0.65        5.56      4.10 o 
  -4  -2   8       61.69       80.94     18.57 o 
  -3  -2   8      110.42      109.45     10.72 o 
  -2  -2   8       52.59       49.50      6.78 o 
  -1  -2   8      436.14      413.74     11.17 o 
   0  -2   8      170.01      150.71      7.40 o 
   1  -2   8        3.42        3.82      1.38 o 
   2  -2   8      312.06      329.67     14.21 o 
   3  -2   8      226.09      208.46      7.27 o 
   4  -2   8      255.72      257.55     34.89 o 
   5  -2   8       55.17       60.88     11.00 o 
   6  -2   8       13.05       17.04      5.24 o 
   7  -2   8       18.93       12.39      5.08 o 
   8  -2   8       63.78       44.60     13.57 o 
   9  -2   8       98.11       72.63     22.48 o 
  -8  -1   8        0.32        3.02      5.35 o 
  -7  -1   8        0.02        2.58      5.26 o 
  -6  -1   8       34.09       25.00      9.81 o 
  -5  -1   8       66.17       69.23     13.88 o 
  -4  -1   8        7.71       12.27      4.31 o 
  -3  -1   8      377.08      399.00     13.17 o 
  -2  -1   8      195.39      207.61      6.99 o 
  -1  -1   8      139.68      123.67      8.59 o 
   0  -1   8      455.00      452.14     24.00 o 
   1  -1   8      766.55      743.52     12.90 o 
   2  -1   8       11.52        7.68      1.84 o 
   3  -1   8       17.74       20.97      4.50 o 
   4  -1   8        6.95        9.53      2.86 o 
   5  -1   8        0.30        5.28      2.55 o 
   6  -1   8       11.96       13.95      3.85 o 
   7  -1   8        3.56        8.79      4.08 o 
   8  -1   8        2.00       10.15      4.64 o 
   9  -1   8       20.30       10.94      5.71 o 
  10  -1   8       11.40       21.63      4.61 o 
  -8   0   8        0.15        8.80      4.39 o 
  -7   0   8       11.03        7.41      5.42 o 
  -6   0   8       34.80       37.18     17.59 o 
  -5   0   8       24.20       27.87      7.00 o 
  -4   0   8       86.21       76.70     10.11 o 
  -3   0   8      225.50      225.73     12.83 o 
  -2   0   8      130.99      136.02      9.30 o 
  -1   0   8        0.23        2.40      1.62 o 
   0   0   8        0.49        7.03      2.24 o 
   1   0   8      286.73      279.67     16.28 o 
   2   0   8      910.21      885.69     17.41 o 
   3   0   8       84.62       79.59     13.51 o 
   4   0   8      679.81      665.21     38.18 o 
   5   0   8        7.02        7.93      4.90 o 
   6   0   8        2.42        9.14      4.39 o 
   7   0   8       66.31       60.31     11.44 o 
   8   0   8       95.32      100.78     15.98 o 
   9   0   8        0.21        6.37      3.92 o 
  10   0   8        1.62        5.84      4.10 o 
  -8   1   8        1.94        8.08     12.01 o 
  -7   1   8        5.27        6.91      5.44 o 
  -6   1   8        6.57       13.74      5.36 o 
  -5   1   8        0.08        3.15      4.88 o 
  -4   1   8       76.63       75.10      7.59 o 
  -3   1   8       28.02       33.11      6.13 o 
  -2   1   8      116.03      106.83      8.38 o 
  -1   1   8      177.33      167.20     10.21 o 
   0   1   8       69.66       87.57      8.75 o 
   1   1   8      308.11      342.76     14.69 o 
   2   1   8       59.06       73.59     12.15 o 
   3   1   8      489.05      490.77     13.78 o 
   4   1   8      104.50      134.70     10.58 o 
   5   1   8      725.98      755.76     25.18 o 
   6   1   8        3.16        9.92      6.00 o 
   7   1   8       14.76       12.61      5.03 o 
   8   1   8        0.30        9.51      4.89 o 
   9   1   8        0.75        4.73      3.81 o 
  10   1   8        2.09        7.24      4.18 o 
  -8   2   8        1.21        1.72      6.05 o 
  -7   2   8        5.86        8.41      4.14 o 
  -6   2   8        0.01        7.33      5.49 o 
  -5   2   8        0.19        5.25      3.91 o 
  -4   2   8      485.50      504.42     32.13 o 
  -3   2   8      395.17      376.87     29.97 o 
  -2   2   8      595.13      625.00     16.15 o 
  -1   2   8      142.03      134.73      8.60 o 
   0   2   8      475.49      456.67     14.44 o 
   1   2   8      164.00      145.95      6.83 o 
   2   2   8       26.27       35.37      6.63 o 
   3   2   8        0.57        6.13      3.50 o 
   4   2   8       64.70       76.01     12.15 o 
   5   2   8       45.79       44.85      6.97 o 
   6   2   8       91.88       91.61     14.85 o 
   7   2   8       40.76       32.08      8.76 o 
   8   2   8       11.45       16.18      5.88 o 
   9   2   8        1.00        3.72      3.55 o 
  10   2   8        0.10        5.92      3.08 o 
  -8   3   8        4.43        7.78      3.94 o 
  -7   3   8        7.70       13.67      7.80 o 
  -6   3   8        4.47       12.74      4.63 o 
  -5   3   8       61.60       62.02     10.62 o 
  -4   3   8       42.18       34.75      9.62 o 
  -3   3   8       68.58       70.99     12.04 o 
  -2   3   8        8.56        8.41      2.32 o 
  -1   3   8       36.38       41.54      6.12 o 
   0   3   8       14.34       18.07      3.88 o 
   1   3   8      309.37      279.21      8.49 o 
   2   3   8      227.03      224.50      9.17 o 
   3   3   8     1045.36     1030.31     22.13 o 
   4   3   8      102.02      117.17     13.75 o 
   5   3   8      850.56      943.33     37.11 o 
   6   3   8      201.90      207.77     29.40 o 
   7   3   8       65.54       68.07     14.01 o 
   8   3   8       40.15       38.25      9.19 o 
   9   3   8       17.73       13.13      5.71 o 
  10   3   8        0.08        1.08      2.67 o 
  -7   4   8        2.11        9.88      5.23 o 
  -6   4   8        8.37        8.46      6.89 o 
  -5   4   8       18.67       17.07      6.27 o 
  -4   4   8       34.86       22.78      6.65 o 
  -3   4   8      103.95      119.49     17.87 o 
  -2   4   8      142.11      155.70     17.36 o 
  -1   4   8       81.05       81.75      9.17 o 
   0   4   8        0.54        3.77      2.24 o 
   1   4   8      229.06      224.48      6.32 o 
   2   4   8       22.06       26.23      5.04 o 
   3   4   8      533.46      557.28     15.03 o 
   4   4   8      389.91      393.70     17.26 o 
   5   4   8     1240.71     1352.29     25.86 o 
   6   4   8        6.92        6.52      3.40 o 
   7   4   8        7.14        5.33      3.55 o 
   8   4   8        8.33        8.33      3.94 o 
   9   4   8        0.55        6.32      3.31 o 
  10   4   8        6.71        4.08      5.30 o 
  -7   5   8        5.08        4.03      5.01 o 
  -6   5   8        2.14        1.87      4.30 o 
  -5   5   8       13.25       14.06      5.39 o 
  -4   5   8       10.15       12.89      4.12 o 
  -3   5   8       62.06       47.08     16.03 o 
  -2   5   8      108.76      138.32     14.85 o 
  -1   5   8      290.71      308.73     15.35 o 
   0   5   8       30.12       29.31      6.14 o 
   1   5   8      272.30      244.32     19.29 o 
   2   5   8      327.09      312.95     13.69 o 
   3   5   8        1.49        6.40      3.39 o 
   4   5   8        9.18       15.60      4.27 o 
   5   5   8       17.27       18.00      6.38 o 
   6   5   8       17.31       21.31      6.16 o 
   7   5   8       10.74       12.04      4.70 o 
   8   5   8      168.77      152.28     29.51 o 
   9   5   8       49.96       37.57     12.67 o 
  10   5   8        3.14        7.42      4.66 o 
  -7   6   8        1.39        3.40      3.03 o 
  -6   6   8        2.18        1.39      2.87 o 
  -5   6   8        5.33        5.05      2.85 o 
  -4   6   8        7.43        6.16      3.64 o 
  -3   6   8        4.11        6.93      2.87 o 
  -2   6   8       18.00       24.27      5.09 o 
  -1   6   8       72.85       73.71      7.10 o 
   0   6   8        8.14        8.45      2.47 o 
   1   6   8       32.58       33.14      5.91 o 
   2   6   8       25.43       22.41      5.02 o 
   3   6   8       51.77       38.43      7.54 o 
   4   6   8      116.51      124.83     18.39 o 
   5   6   8       98.82       93.29     16.98 o 
   6   6   8       11.14       18.01      5.29 o 
   7   6   8        7.92        5.82      3.90 o 
   8   6   8        0.00        4.81      5.50 o 
   9   6   8       10.10       13.08      4.59 o 
  -6   7   8        9.03        7.91      5.08 o 
  -5   7   8       24.82       17.30      7.83 o 
  -4   7   8        2.28        4.54      3.28 o 
  -3   7   8       39.60       30.38      7.81 o 
  -2   7   8       33.93       30.59      7.28 o 
  -1   7   8      109.10       94.46      9.97 o 
   0   7   8        2.49        6.44      2.98 o 
   1   7   8        2.32        1.92      1.34 o 
   2   7   8       47.76       49.43      8.20 o 
   3   7   8        0.05        4.02      1.99 o 
   4   7   8      210.28      208.95     19.51 o 
   5   7   8        9.55        8.37      3.53 o 
   6   7   8      514.05      584.65     19.15 o 
   7   7   8       25.55       30.01     10.80 o 
   8   7   8        8.50        5.60      3.99 o 
   9   7   8        2.81        4.11      2.41 o 
  -5   8   8        9.54        3.73      3.89 o 
  -4   8   8       29.51       27.05      9.44 o 
  -3   8   8      106.07      102.56     28.34 o 
  -2   8   8       16.56       19.06      6.65 o 
  -1   8   8      401.40      432.54     24.28 o 
   0   8   8       33.26       24.74      7.28 o 
   1   8   8       41.21       66.61     13.83 o 
   2   8   8       57.44       74.98     14.14 o 
   3   8   8       33.63       33.67      9.04 o 
   4   8   8      131.99       97.33     25.77 o 
   5   8   8       10.73        7.62      5.63 o 
   6   8   8        7.41       10.61      6.44 o 
   7   8   8       46.27       45.90     16.84 o 
   8   8   8       23.30       19.67      7.77 o 
   9   8   8       16.06        7.36      7.32 o 
  -5   9   8        2.86        4.26      3.88 o 
  -4   9   8       26.82       18.85      9.25 o 
  -3   9   8        0.05        6.60      4.71 o 
  -2   9   8       65.39       71.99     15.10 o 
  -1   9   8       31.90       17.74      6.92 o 
   0   9   8        9.16       16.74      6.67 o 
   1   9   8       11.97       25.10      9.30 o 
   2   9   8        0.06        6.39      3.90 o 
   3   9   8      236.30      240.26     33.05 o 
   4   9   8       24.84       26.30      9.76 o 
   5   9   8      147.97      121.87     31.30 o 
   6   9   8        0.70       15.61     12.35 o 
   7   9   8        0.02        7.51      4.89 o 
   8   9   8        1.35        3.31      6.16 o 
  -4  10   8        0.41        5.07      5.00 o 
  -3  10   8        0.35        3.88      3.81 o 
  -2  10   8        7.95        6.32      5.95 o 
  -1  10   8        9.58        6.17      5.62 o 
   0  10   8        0.03        5.70      6.17 o 
   1  10   8        9.56       12.44      4.44 o 
   2  10   8        3.63        1.34      5.82 o 
   3  10   8      107.13       85.32     23.12 o 
   4  10   8        0.08        8.99      4.64 o 
   5  10   8      163.98      171.66     33.63 o 
   6  10   8        2.48        9.17      5.38 o 
   7  10   8       35.56       24.32     10.58 o 
  -2  11   8        0.30        3.53      4.41 o 
  -1  11   8        2.23        5.78      5.71 o 
   0  11   8       24.25       29.83     11.35 o 
   1  11   8       10.42        9.59      6.83 o 
   2  11   8       76.03       71.95     25.13 o 
   3  11   8        3.88        6.86      6.43 o 
   4  11   8       32.93       22.71     11.57 o 
   5  11   8       24.71       27.14     12.42 o 
   6  11   8        1.70        7.18      7.84 o 
   0  12   8        4.29        3.94      6.94 o 
   1  12   8       20.85       22.75      9.91 o 
   2  12   8        7.01       11.26      7.07 o 
   3  12   8        5.81        4.45      7.00 o 
   4  12   8        0.13        4.76      3.92 o 
  -3 -11   9        4.01        0.85      2.75 o 
  -2 -11   9        0.02        2.37      3.52 o 
  -1 -11   9        2.47        3.13      4.12 o 
   0 -11   9       21.06       17.04      5.01 o 
   1 -11   9        6.91        6.52      3.97 o 
   2 -11   9        0.07        1.71      3.71 o 
  -4 -10   9       20.81       20.48     13.49 o 
  -3 -10   9      113.55       85.40     24.94 o 
  -2 -10   9       29.25       18.31      7.48 o 
  -1 -10   9      121.95      102.19     30.21 o 
   0 -10   9        1.32        7.37      5.72 o 
   1 -10   9       70.81       75.47     20.83 o 
   2 -10   9        1.34        5.66      4.45 o 
   3 -10   9       69.86       37.68     18.56 o 
   4 -10   9        9.74        6.78      5.25 o 
  -5  -9   9        1.59        3.72      5.03 o 
  -4  -9   9        3.05        0.85      6.35 o 
  -3  -9   9        6.90        9.82      4.22 o 
  -2  -9   9       41.85       47.94     13.29 o 
  -1  -9   9       22.06       16.26      6.16 o 
   0  -9   9       55.54       68.11     13.82 o 
   1  -9   9      116.47      107.32     25.83 o 
   2  -9   9        1.86        7.30      3.99 o 
   3  -9   9        0.26        0.45      3.85 o 
   4  -9   9        3.39        7.65      4.91 o 
   5  -9   9        4.01       12.43      6.96 o 
  -6  -8   9       32.08       29.15     22.46 o 
  -5  -8   9      127.98      101.06     42.26 o 
  -4  -8   9      194.92      192.95     60.62 o 
  -3  -8   9       63.67       48.55     12.96 o 
  -2  -8   9        7.46        8.91      4.53 o 
  -1  -8   9        2.40        3.26      4.03 o 
   0  -8   9       71.57       76.94     13.83 o 
   1  -8   9       86.49      115.68     21.61 o 
   2  -8   9       14.51       17.28      6.24 o 
   3  -8   9      277.26      329.49     15.78 o 
   4  -8   9        0.98        4.31      5.74 o 
   5  -8   9       28.43       28.70     11.92 o 
   6  -8   9        1.57        5.07      6.96 o 
  -7  -7   9       36.70       25.00     17.68 o 
  -6  -7   9       66.88       61.55     25.72 o 
  -5  -7   9        8.65       15.06     12.06 o 
  -4  -7   9       46.70       70.65     21.32 o 
  -3  -7   9       25.70       23.00      6.41 o 
  -2  -7   9        0.80        1.81      4.49 o 
  -1  -7   9       30.58       29.18      7.53 o 
   0  -7   9      252.32      297.84     28.50 o 
   1  -7   9      390.33      406.77     27.80 o 
   2  -7   9      565.94      577.18     19.90 o 
   3  -7   9       76.58       71.52     13.73 o 
   4  -7   9       43.90       49.98     14.57 o 
   5  -7   9        1.66        6.10      6.39 o 
   6  -7   9        1.95        8.62      5.56 o 
   7  -7   9        1.17        3.89      4.74 o 
  -7  -6   9       23.70       23.01     17.05 o 
  -6  -6   9       11.00       18.40     13.41 o 
  -5  -6   9        9.31        9.31     11.38 o 
  -4  -6   9        6.29        7.95      6.43 o 
  -3  -6   9        5.03        6.52      3.11 o 
  -2  -6   9       14.96       14.16      4.24 o 
  -1  -6   9       21.25       29.74      6.62 o 
   0  -6   9      424.58      433.09     19.37 o 
   1  -6   9      561.78      594.95     22.06 o 
   2  -6   9        0.27        5.95      5.07 o 
   3  -6   9      114.30      123.25     17.20 o 
   4  -6   9       31.45       30.28      7.54 o 
   5  -6   9       45.98       39.40     10.04 o 
   6  -6   9        0.23        4.88      3.27 o 
   7  -6   9        0.17       -0.22      4.85 o 
   8  -6   9        6.48       10.32      7.57 o 
  -7  -5   9        0.10        2.76      3.97 o 
  -6  -5   9       60.60       48.75     16.41 o 
  -5  -5   9      189.99      227.84     13.49 o 
  -4  -5   9        0.31        2.31      3.56 o 
  -3  -5   9        6.06        7.52      3.83 o 
  -2  -5   9       39.01       38.80      7.97 o 
  -1  -5   9      428.23      460.05     27.41 o 
   0  -5   9      129.17      158.78     27.58 o 
   1  -5   9     1018.73     1071.34     24.21 o 
   2  -5   9       55.09       51.11     15.00 o 
   3  -5   9      304.24      300.90     11.56 o 
   4  -5   9      106.95      118.62     19.73 o 
   5  -5   9       99.32       93.62     20.25 o 
   6  -5   9       53.11       56.49     15.43 o 
   7  -5   9        2.28        2.10      2.48 o 
   8  -5   9        5.38        8.23      5.11 o 
  -8  -4   9        2.49        0.61      2.77 o 
  -7  -4   9        3.49       10.12      5.25 o 
  -6  -4   9        0.13        6.93      3.79 o 
  -5  -4   9       11.68       15.09      4.86 o 
  -4  -4   9      187.73      182.84     18.44 o 
  -3  -4   9       33.86       41.85      8.40 o 
  -2  -4   9       69.55       60.84      8.14 o 
  -1  -4   9      207.17      220.18     10.89 o 
   0  -4   9        2.59        3.34      1.20 o 
   1  -4   9      479.72      460.02     15.99 o 
   2  -4   9      267.44      258.60     12.26 o 
   3  -4   9      385.04      343.49     19.53 o 
   4  -4   9     1042.97      998.80     33.39 o 
   5  -4   9      194.84      204.67     17.32 o 
   6  -4   9       39.27       37.10      7.26 o 
   7  -4   9       25.52       41.11     11.13 o 
   8  -4   9        5.40        8.01      4.43 o 
   9  -4   9        0.00        0.66      4.48 o 
  -8  -3   9        1.14        8.18      4.53 o 
  -7  -3   9       24.42       26.33     10.71 o 
  -6  -3   9       61.51       60.87     15.45 o 
  -5  -3   9        2.20        7.38      4.34 o 
  -4  -3   9      112.40       83.72     20.59 o 
  -3  -3   9        0.66        2.38      1.53 o 
  -2  -3   9        2.40        4.70      2.20 o 
  -1  -3   9      175.81      168.38      8.87 o 
   0  -3   9       42.89       38.40      5.11 o 
   1  -3   9       99.85      110.70     15.91 o 
   2  -3   9      600.28      549.22     15.58 o 
   3  -3   9      134.40      137.13      8.50 o 
   4  -3   9       68.25       81.58     13.47 o 
   5  -3   9       27.58       26.67      6.15 o 
   6  -3   9      148.77      148.68     20.09 o 
   7  -3   9      132.85      118.80     23.51 o 
   8  -3   9        1.43        6.43      4.24 o 
   9  -3   9        1.58        4.64      3.65 o 
  -8  -2   9        0.23        2.96      4.22 o 
  -7  -2   9        0.45        6.73      4.58 o 
  -6  -2   9       56.56       72.58     23.91 o 
  -5  -2   9       32.64       39.80      7.79 o 
  -4  -2   9       36.62       55.22     11.35 o 
  -3  -2   9        1.79        1.48      2.47 o 
  -2  -2   9        8.33       10.36      2.20 o 
  -1  -2   9        6.88        7.32      1.72 o 
   0  -2   9        8.65       13.48      2.36 o 
   1  -2   9       71.64       74.74     10.50 o 
   2  -2   9      807.13      789.61     24.92 o 
   3  -2   9      251.30      220.55     14.15 o 
   4  -2   9      861.51      871.45     26.56 o 
   5  -2   9       11.47       17.58      6.76 o 
   6  -2   9       90.20       98.42     17.44 o 
   7  -2   9        0.31       -0.91      4.56 o 
   8  -2   9       15.61       20.41      6.49 o 
   9  -2   9        6.34        5.18      3.16 o 
  -8  -1   9        2.70       12.06      6.68 o 
  -7  -1   9        2.72        5.46      3.28 o 
  -6  -1   9        3.12        7.33      6.00 o 
  -5  -1   9      175.03      211.07     42.28 o 
  -4  -1   9       61.89       41.61     12.84 o 
  -3  -1   9       81.11       78.62      8.82 o 
  -2  -1   9       17.31       21.40      6.06 o 
  -1  -1   9      390.50      383.49     21.20 o 
   0  -1   9      143.30      154.44     14.92 o 
   1  -1   9      209.10      215.08     11.11 o 
   2  -1   9       21.04       42.12      6.63 o 
   3  -1   9      131.63      144.23     21.13 o 
   4  -1   9       44.75       41.03      7.41 o 
   5  -1   9      157.01      166.40     21.89 o 
   6  -1   9       76.49       71.09     13.50 o 
   7  -1   9       46.39       39.37      9.43 o 
   8  -1   9      105.60      111.71     24.29 o 
   9  -1   9      153.63      101.90     33.16 o 
  -8   0   9        0.03        2.81      4.04 o 
  -7   0   9        0.04        6.24      4.43 o 
  -6   0   9        1.22        3.80      4.59 o 
  -5   0   9        0.80        3.47      4.28 o 
  -4   0   9        2.29        1.28      3.66 o 
  -3   0   9       19.56       14.76      3.84 o 
  -2   0   9        7.41       11.97      2.79 o 
  -1   0   9      411.04      411.35     18.18 o 
   0   0   9       48.29       63.27      9.07 o 
   1   0   9      155.67      174.15     20.33 o 
   2   0   9      577.44      572.63     14.88 o 
   3   0   9       12.88       12.98      3.79 o 
   4   0   9      154.97      178.56     12.77 o 
   5   0   9       22.14       31.16      6.05 o 
   6   0   9       48.38       47.93      7.84 o 
   7   0   9        6.79        7.07      3.91 o 
   8   0   9       11.16       11.26      4.96 o 
   9   0   9        3.66        6.22      3.72 o 
  10   0   9        0.00        3.17      3.79 o 
  -8   1   9        0.16        2.32      4.43 o 
  -7   1   9        0.40        2.98      4.47 o 
  -6   1   9        0.17        4.44      6.13 o 
  -5   1   9       30.72       39.69     10.68 o 
  -4   1   9        8.34        6.22      2.65 o 
  -3   1   9      282.18      277.09     25.34 o 
  -2   1   9        6.70        6.00      2.06 o 
  -1   1   9      312.32      338.94     13.01 o 
   0   1   9        0.10        3.45      1.95 o 
   1   1   9      123.08      111.49     11.06 o 
   2   1   9        6.00        9.21      3.20 o 
   3   1   9     1102.91     1085.54     22.10 o 
   4   1   9       26.24       25.01      6.24 o 
   5   1   9      155.50      154.69     22.55 o 
   6   1   9       93.90       86.42     13.82 o 
   7   1   9        4.13       11.41      6.18 o 
   8   1   9        0.01        7.17      3.76 o 
   9   1   9       15.80        7.86      4.80 o 
  10   1   9        0.00        4.31      3.25 o 
  -8   2   9        0.04        6.85      5.58 o 
  -7   2   9        7.30        7.20      4.82 o 
  -6   2   9       12.03       12.20      7.83 o 
  -5   2   9       53.43       41.58     12.06 o 
  -4   2   9       27.63       34.05      8.20 o 
  -3   2   9      342.35      359.49     17.04 o 
  -2   2   9       75.87       90.67     12.83 o 
  -1   2   9      431.13      456.56     13.36 o 
   0   2   9       21.18       37.83      6.40 o 
   1   2   9      290.88      300.19     11.76 o 
   2   2   9       13.44       15.73      3.74 o 
   3   2   9        2.79        7.99      3.26 o 
   4   2   9      364.09      351.92     14.22 o 
   5   2   9       44.30       54.13     10.41 o 
   6   2   9      514.44      563.38     36.01 o 
   7   2   9       90.16       91.70     16.52 o 
   8   2   9        0.36        5.07      3.52 o 
   9   2   9        8.93       10.02      5.17 o 
  10   2   9       29.53       16.39      6.64 o 
  -7   3   9        1.10        3.90      5.17 o 
  -6   3   9        0.00        1.39      4.17 o 
  -5   3   9        5.58       11.37      7.87 o 
  -4   3   9       72.23       66.00     10.51 o 
  -3   3   9      454.21      484.95     36.37 o 
  -2   3   9       11.29       16.54      3.20 o 
  -1   3   9      231.02      245.71     13.45 o 
   0   3   9       19.44       22.05      5.34 o 
   1   3   9      631.17      631.99     17.65 o 
   2   3   9      143.90      163.79     24.15 o 
   3   3   9     1618.84     1766.14     25.52 o 
   4   3   9      858.99      954.23     23.24 o 
   5   3   9       16.41       22.11      6.03 o 
   6   3   9       75.65       71.45     11.63 o 
   7   3   9       21.73       26.25      8.03 o 
   8   3   9       31.18       20.73      7.73 o 
   9   3   9       46.88       46.85     11.98 o 
  10   3   9        0.28        2.63      3.69 o 
  -7   4   9        1.55        3.65      2.72 o 
  -6   4   9        9.26       11.55      9.05 o 
  -5   4   9       12.38       16.22      9.90 o 
  -4   4   9      275.82      306.09     26.47 o 
  -3   4   9      119.31      130.99     15.91 o 
  -2   4   9        7.43       11.86      3.23 o 
  -1   4   9       65.95       79.60     11.15 o 
   0   4   9       34.18       48.40      6.42 o 
   1   4   9       86.32       82.09      9.33 o 
   2   4   9      932.64      935.36     24.09 o 
   3   4   9      803.40      789.64     19.75 o 
   4   4   9      152.40      195.40     24.39 o 
   5   4   9      385.82      430.32     22.30 o 
   6   4   9        9.14        7.72      4.23 o 
   7   4   9        0.00        0.23      3.41 o 
   8   4   9       45.64       31.27      9.25 o 
   9   4   9        0.16        1.38      4.02 o 
  10   4   9        9.88        3.68      4.40 o 
  -7   5   9       23.02       14.84      8.51 o 
  -6   5   9        0.83        5.61      4.54 o 
  -5   5   9       13.90       13.86      8.58 o 
  -4   5   9       26.75       29.18      6.98 o 
  -3   5   9       71.07       63.81     16.40 o 
  -2   5   9      148.33      145.58     17.31 o 
  -1   5   9        3.39        7.79      2.42 o 
   0   5   9      179.84      178.29     24.36 o 
   1   5   9        9.17       14.42      3.82 o 
   2   5   9       17.67       15.20      3.90 o 
   3   5   9       86.36      101.53     13.16 o 
   4   5   9       59.74       67.93     10.54 o 
   5   5   9        3.23        7.62      3.73 o 
   6   5   9        1.84        5.55      5.37 o 
   7   5   9      111.60      105.99     16.32 o 
   8   5   9       17.41       12.06      5.20 o 
   9   5   9       25.31       27.34      8.05 o 
  -6   6   9        1.50        7.89      5.71 o 
  -5   6   9       42.90       39.50     10.84 o 
  -4   6   9      111.76       81.42     19.75 o 
  -3   6   9       13.17       13.23      4.43 o 
  -2   6   9      210.94      202.71     12.50 o 
  -1   6   9       50.25       60.78      7.74 o 
   0   6   9      120.80      123.42      8.72 o 
   1   6   9      138.93      149.22     14.26 o 
   2   6   9       61.97       66.71      9.43 o 
   3   6   9       27.43       26.66      5.32 o 
   4   6   9        4.76        6.91      3.54 o 
   5   6   9       42.68       43.30      9.79 o 
   6   6   9       27.46       33.93      6.51 o 
   7   6   9       25.49       26.45      6.75 o 
   8   6   9        0.92        5.28      2.92 o 
   9   6   9       82.41       55.99     16.57 o 
  -6   7   9        0.41        3.00      6.56 o 
  -5   7   9        1.16       11.93      7.40 o 
  -4   7   9       47.19       36.83     23.71 o 
  -3   7   9       31.98       28.93      5.94 o 
  -2   7   9        3.16        3.18      1.87 o 
  -1   7   9       21.67       23.61      9.69 o 
   0   7   9      193.91      186.51     22.60 o 
   1   7   9       12.36        9.39      3.17 o 
   2   7   9       95.95      114.27     15.14 o 
   3   7   9       56.10       56.20      5.55 o 
   4   7   9      339.15      353.52     18.32 o 
   5   7   9       61.71       74.23     13.67 o 
   6   7   9        8.26        5.94      4.15 o 
   7   7   9        8.36        6.03      2.41 o 
   8   7   9       44.79       33.74      9.15 o 
   9   7   9        0.71        4.68      4.14 o 
  -5   8   9       22.40       27.88     13.79 o 
  -4   8   9       14.91        9.12      8.90 o 
  -3   8   9      406.34      351.52     72.16 o 
  -2   8   9      252.08      221.00     39.81 o 
  -1   8   9       19.32       22.91      7.54 o 
   0   8   9       36.27       25.69      9.23 o 
   1   8   9        5.86       11.01      4.55 o 
   2   8   9       58.92       55.95     12.87 o 
   3   8   9       82.25       95.64     19.65 o 
   4   8   9       15.38       19.34     12.06 o 
   5   8   9      437.54      436.49     72.67 o 
   6   8   9        6.41        4.24      3.79 o 
   7   8   9      182.00      124.55     45.57 o 
   8   8   9        2.95        2.54      9.94 o 
  -4   9   9       29.76       19.90      7.84 o 
  -3   9   9       28.80       15.06     14.09 o 
  -2   9   9      154.89      162.97     36.23 o 
  -1   9   9        0.01        3.10      4.29 o 
   0   9   9        3.87        7.52      5.50 o 
   1   9   9       18.01       15.20      7.36 o 
   2   9   9       26.52       36.76     10.98 o 
   3   9   9       24.05       26.51     12.39 o 
   4   9   9       35.65       44.04     11.77 o 
   5   9   9       41.41       28.22      8.71 o 
   6   9   9        2.74        6.72      7.14 o 
   7   9   9        0.11        5.63      5.21 o 
   8   9   9       14.80       12.68      8.14 o 
  -3  10   9        7.26        2.29      3.93 o 
  -2  10   9       48.74       30.45      9.17 o 
  -1  10   9       48.25       50.08     13.58 o 
   0  10   9        4.08        6.16      4.66 o 
   1  10   9       72.84       58.67     21.05 o 
   2  10   9        0.17        1.05      4.74 o 
   3  10   9      131.61      123.64     21.72 o 
   4  10   9        4.31       15.29      6.54 o 
   5  10   9       69.95       50.60     21.93 o 
   6  10   9       13.02       13.63      8.97 o 
   7  10   9        3.66        6.42      5.02 o 
  -2  11   9       37.14       28.09     13.63 o 
  -1  11   9       47.52       43.67     13.99 o 
   0  11   9       22.05       18.33      8.64 o 
   1  11   9        1.66        6.27      7.09 o 
   2  11   9       82.72       59.67     22.21 o 
   3  11   9       13.37       16.22      7.70 o 
   4  11   9       62.21       67.80     18.24 o 
   5  11   9        0.67       11.25      5.56 o 
   6  11   9       86.33       58.25     32.40 o 
   1  12   9        0.71        5.98      4.08 o 
   2  12   9        1.40        3.38      4.26 o 
   3  12   9        8.19       10.47      6.76 o 
  -1 -11  10       16.34       15.48      7.44 o 
   0 -11  10        0.01        4.06      2.80 o 
   1 -11  10        0.70        3.28      3.10 o 
  -3 -10  10      121.66       86.17     36.38 o 
  -2 -10  10        7.53       10.59      4.79 o 
  -1 -10  10       36.31       30.43     13.09 o 
   0 -10  10        0.07        4.53      4.89 o 
   1 -10  10       22.52       21.95     11.67 o 
   2 -10  10       18.25       19.18      8.43 o 
   3 -10  10       14.70       14.33      7.78 o 
  -5  -9  10       29.83       20.09      8.00 o 
  -4  -9  10        0.05       -1.40      6.68 o 
  -3  -9  10       11.96       16.16     12.01 o 
  -2  -9  10       43.43       39.83     14.66 o 
  -1  -9  10       50.15       46.25     15.21 o 
   0  -9  10       83.93       90.22     27.27 o 
   1  -9  10       27.84       25.06      7.37 o 
   2  -9  10       53.25       33.79     14.15 o 
   3  -9  10        0.28        5.93      5.90 o 
   4  -9  10       33.36       29.89     11.09 o 
   5  -9  10        0.84        1.00      5.99 o 
  -5  -8  10        0.51        0.93      6.35 o 
  -4  -8  10        4.75        4.70      5.54 o 
  -3  -8  10        6.76       11.64      4.94 o 
  -2  -8  10        2.77        7.49      8.29 o 
  -1  -8  10       14.34       14.00      6.29 o 
   0  -8  10        3.68        4.63      4.89 o 
   1  -8  10      150.77      161.90     34.09 o 
   2  -8  10       11.27       11.65      6.01 o 
   3  -8  10        4.17        2.41      5.39 o 
   4  -8  10       16.57       14.24      6.21 o 
   5  -8  10       91.90       94.51     28.26 o 
   6  -8  10        0.29        5.59      3.19 o 
  -6  -7  10        3.97        6.85      5.25 o 
  -5  -7  10       60.33       74.33     31.60 o 
  -4  -7  10        0.09        8.00      5.88 o 
  -3  -7  10        6.97        9.00      5.06 o 
  -2  -7  10      170.90      175.27     36.92 o 
  -1  -7  10      185.12      183.27     34.99 o 
   0  -7  10      132.64      119.71     19.68 o 
   1  -7  10       16.09       19.18      5.52 o 
   2  -7  10      593.58      636.92     23.72 o 
   3  -7  10       19.69       33.60      8.00 o 
   4  -7  10      166.97      172.77     35.63 o 
   5  -7  10        4.59       17.47     10.70 o 
   6  -7  10      138.75      161.30     30.25 o 
   7  -7  10       21.87       29.74     18.70 o 
  -7  -6  10        1.46        1.31      4.02 o 
  -6  -6  10       14.68        7.87      5.63 o 
  -5  -6  10        0.61        4.65      9.94 o 
  -4  -6  10       38.65       47.68     20.90 o 
  -3  -6  10       17.60       15.33      6.33 o 
  -2  -6  10      182.26      198.76     16.43 o 
  -1  -6  10     1296.53     1435.75     25.73 o 
   0  -6  10       90.65      115.92     21.22 o 
   1  -6  10      365.79      397.42     18.13 o 
   2  -6  10       90.13       95.58     17.05 o 
   3  -6  10       42.11       51.94     12.31 o 
   4  -6  10        1.82        3.75      4.14 o 
   5  -6  10       21.36       23.09      8.48 o 
   6  -6  10        5.50        7.38      4.92 o 
   7  -6  10       73.68       65.13     25.96 o 
  -7  -5  10       27.80       22.76     23.65 o 
  -6  -5  10       11.09        9.22      6.51 o 
  -5  -5  10        1.14        8.25     12.23 o 
  -4  -5  10       18.22       12.61      6.13 o 
  -3  -5  10        0.59        0.80      2.45 o 
  -2  -5  10      153.84      172.77     12.79 o 
  -1  -5  10       90.65      113.80     15.15 o 
   0  -5  10      503.05      558.46     28.83 o 
   1  -5  10      421.50      436.40     23.18 o 
   2  -5  10       43.12       43.03      7.88 o 
   3  -5  10      113.97      105.62     11.45 o 
   4  -5  10       78.19       84.75     12.07 o 
   5  -5  10       59.39       51.13      9.56 o 
   6  -5  10       15.78        9.54      3.54 o 
   7  -5  10        3.09        6.45      5.55 o 
   8  -5  10       16.49       12.39      9.62 o 
  -7  -4  10       14.95       14.18      6.14 o 
  -6  -4  10       10.20       10.89      7.17 o 
  -5  -4  10       33.31       28.09     11.20 o 
  -4  -4  10        0.65        1.55      3.75 o 
  -3  -4  10      306.38      323.38     15.95 o 
  -2  -4  10       32.75       45.22      7.33 o 
  -1  -4  10       83.59       90.37     12.48 o 
   0  -4  10      214.81      200.76     17.46 o 
   1  -4  10      252.49      225.86     11.71 o 
   2  -4  10      502.12      488.68     20.52 o 
   3  -4  10      209.50      182.92     19.23 o 
   4  -4  10      203.26      193.97     13.86 o 
   5  -4  10      262.24      256.58     16.58 o 
   6  -4  10       93.57       92.91     20.08 o 
   7  -4  10       14.35       18.03      6.09 o 
   8  -4  10       50.24       33.01     11.03 o 
  -7  -3  10        0.01        0.46      5.11 o 
  -6  -3  10        6.63        7.68      4.25 o 
  -5  -3  10       14.77       11.06      4.58 o 
  -4  -3  10        4.90        6.11      3.75 o 
  -3  -3  10       64.60       57.97     11.63 o 
  -2  -3  10       26.21       33.56      4.76 o 
  -1  -3  10      204.52      175.08     12.87 o 
   0  -3  10      341.17      326.38      8.70 o 
   1  -3  10      433.53      419.96      9.81 o 
   2  -3  10       10.49        7.06      1.87 o 
   3  -3  10      211.17      194.61     26.26 o 
   4  -3  10      149.89      157.95     22.15 o 
   5  -3  10      101.48       94.92     16.23 o 
   6  -3  10        1.53        6.98      4.88 o 
   7  -3  10       42.52       42.49     12.26 o 
   8  -3  10        0.56        6.15      3.98 o 
   9  -3  10        0.62        7.23      5.05 o 
  -7  -2  10        0.09        1.44      4.85 o 
  -6  -2  10        3.59       18.45      7.25 o 
  -5  -2  10        4.33        5.25      3.25 o 
  -4  -2  10       19.51       23.24      6.29 o 
  -3  -2  10        9.25        5.60      2.69 o 
  -2  -2  10        1.82        3.31      2.05 o 
  -1  -2  10      266.27      285.49     21.37 o 
   0  -2  10      823.05      807.65     20.09 o 
   1  -2  10      306.04      277.93     13.50 o 
   2  -2  10      941.68      939.69     25.81 o 
   3  -2  10        1.52        7.65      3.37 o 
   4  -2  10        4.76        5.85      3.66 o 
   5  -2  10       63.44       55.32      8.74 o 
   6  -2  10       57.64       52.37     10.13 o 
   7  -2  10       29.61       28.80      9.70 o 
   8  -2  10        4.30        7.92      4.88 o 
   9  -2  10       26.32       26.71      8.49 o 
  -7  -1  10       62.54       50.43     27.33 o 
  -6  -1  10        0.21        5.72      5.55 o 
  -5  -1  10       62.15       53.99     20.23 o 
  -4  -1  10       49.03       42.40     11.19 o 
  -3  -1  10      196.86      220.05      9.42 o 
  -2  -1  10       45.39       46.66      8.26 o 
  -1  -1  10      202.43      206.28     18.25 o 
   0  -1  10      316.63      328.37      9.51 o 
   1  -1  10       99.15      110.62     13.25 o 
   2  -1  10      169.67      152.39     12.85 o 
   3  -1  10      445.08      438.56     13.95 o 
   4  -1  10       29.01       31.89      7.57 o 
   5  -1  10      108.27      123.80     18.11 o 
   6  -1  10      171.58      180.11     27.95 o 
   7  -1  10      110.66       78.54     23.18 o 
   8  -1  10        5.67       12.93      5.58 o 
   9  -1  10       23.52       17.28      6.34 o 
  -7   0  10       17.44       16.12      7.06 o 
  -6   0  10        0.74        4.04      4.58 o 
  -5   0  10        3.87        6.57      4.08 o 
  -4   0  10       32.02       34.62      8.06 o 
  -3   0  10      116.62      110.06     11.92 o 
  -2   0  10       52.14       64.77      9.14 o 
  -1   0  10       22.39       19.40      5.05 o 
   0   0  10     1026.57     1044.25     34.08 o 
   1   0  10       33.50       40.39      7.35 o 
   2   0  10      157.90      203.26     28.14 o 
   3   0  10       54.45       57.31      9.65 o 
   4   0  10      131.94      117.08     16.17 o 
   5   0  10       96.77       98.42     15.01 o 
   6   0  10      114.95       99.79     19.40 o 
   7   0  10       15.75       19.01      6.90 o 
   8   0  10       88.09       77.25     23.31 o 
   9   0  10        8.66        9.21      8.11 o 
  -7   1  10       19.93       22.46     17.19 o 
  -6   1  10       12.54       15.17      7.04 o 
  -5   1  10       99.87       98.93     27.12 o 
  -4   1  10       84.90      104.68     20.94 o 
  -3   1  10       69.70       68.86     12.75 o 
  -2   1  10      655.77      692.49     32.68 o 
  -1   1  10      198.85      259.73     26.74 o 
   0   1  10      105.66      115.22     13.26 o 
   1   1  10     1265.40     1218.19     23.98 o 
   2   1  10      100.08      123.35     17.92 o 
   3   1  10      570.96      575.94     15.79 o 
   4   1  10       49.20       57.57      8.08 o 
   5   1  10       25.13       31.91      6.45 o 
   6   1  10       11.64       14.02      4.49 o 
   7   1  10       71.72       82.69     12.66 o 
   8   1  10        5.03        2.93      3.08 o 
   9   1  10        0.02        4.41      3.87 o 
  -7   2  10        3.05        7.82      5.38 o 
  -6   2  10       21.00       24.03     12.51 o 
  -5   2  10        1.76        6.43      2.98 o 
  -4   2  10      123.62      114.21     13.28 o 
  -3   2  10       10.88        9.75      2.84 o 
  -2   2  10       37.44       36.90      5.68 o 
  -1   2  10      351.82      371.60     11.89 o 
   0   2  10       50.86       56.78      9.62 o 
   1   2  10        1.10        4.85      2.90 o 
   2   2  10      208.65      200.51     13.70 o 
   3   2  10        1.30        5.32      3.79 o 
   4   2  10      526.73      561.57     22.77 o 
   5   2  10        4.27        8.29      4.05 o 
   6   2  10        0.49        4.07      3.28 o 
   7   2  10       45.66       53.01     10.32 o 
   8   2  10      162.14      140.10     27.20 o 
   9   2  10        4.77        4.41      4.15 o 
  -7   3  10        5.01        8.46      4.85 o 
  -6   3  10        0.04        2.42      3.06 o 
  -5   3  10       58.36       49.30     21.86 o 
  -4   3  10        1.89        4.62      2.09 o 
  -3   3  10        5.43       11.73      4.00 o 
  -2   3  10      154.24      158.43     15.14 o 
  -1   3  10       93.78      106.63     13.69 o 
   0   3  10      100.83      129.71     15.58 o 
   1   3  10      628.11      624.08     16.07 o 
   2   3  10      143.23      173.83     20.91 o 
   3   3  10        2.19        6.11      3.59 o 
   4   3  10      284.96      269.09     15.49 o 
   5   3  10       29.72       26.23      6.68 o 
   6   3  10       49.36       55.01      8.58 o 
   7   3  10       62.73       69.44     12.81 o 
   8   3  10        6.78        9.94      5.20 o 
   9   3  10       38.00       35.19     11.94 o 
  -6   4  10        7.94        9.58      7.01 o 
  -5   4  10       90.41       73.50     22.50 o 
  -4   4  10       17.04       15.04      4.52 o 
  -3   4  10       17.87       13.64      5.39 o 
  -2   4  10      152.19      181.02     11.29 o 
  -1   4  10        3.75        5.65      3.62 o 
   0   4  10      746.91      820.10     17.48 o 
   1   4  10      562.89      574.12     17.32 o 
   2   4  10      349.49      387.82     12.44 o 
   3   4  10     1065.48     1156.36     21.18 o 
   4   4  10       18.50       20.43      4.02 o 
   5   4  10        7.39       11.95      4.31 o 
   6   4  10        8.48       13.21      4.02 o 
   7   4  10       32.54       22.52      6.81 o 
   8   4  10        6.23        6.67      3.32 o 
   9   4  10        0.01        6.56      4.21 o 
  -6   5  10        3.33        6.44      4.84 o 
  -5   5  10       10.13       13.18      7.72 o 
  -4   5  10       21.80       19.82      5.05 o 
  -3   5  10        0.84        5.53      2.31 o 
  -2   5  10       28.09       35.50      7.26 o 
  -1   5  10       21.39       19.17      4.82 o 
   0   5  10       15.69       14.17      3.56 o 
   1   5  10       48.80       48.86      7.97 o 
   2   5  10      327.01      316.29     18.31 o 
   3   5  10       19.23       16.26      4.20 o 
   4   5  10       44.24       44.56      9.11 o 
   5   5  10       76.21       91.13     13.91 o 
   6   5  10       24.19       18.32      5.79 o 
   7   5  10      125.99      109.14     26.83 o 
   8   5  10        5.07        4.80      3.66 o 
   9   5  10        1.48        4.31      2.98 o 
  -6   6  10       24.84       12.24      6.49 o 
  -5   6  10       18.92       16.13      5.52 o 
  -4   6  10       47.43       31.28      9.38 o 
  -3   6  10       10.11       12.24      4.08 o 
  -2   6  10       39.35       33.42      9.34 o 
  -1   6  10      192.50      202.59     18.93 o 
   0   6  10        3.46        2.59      2.73 o 
   1   6  10      147.80      139.68     12.87 o 
   2   6  10        5.41        7.85      3.24 o 
   3   6  10        4.11        7.68      3.30 o 
   4   6  10       22.20       22.96      5.73 o 
   5   6  10        1.78        7.10      3.40 o 
   6   6  10       73.34       66.98     15.99 o 
   7   6  10      229.02      221.75     24.42 o 
   8   6  10      283.95      335.21     36.48 o 
   9   6  10       65.17       44.93     11.91 o 
  -5   7  10        4.61        3.85      6.68 o 
  -4   7  10        6.05       11.51      5.38 o 
  -3   7  10        2.57        3.37      4.50 o 
  -2   7  10        5.11        7.20      5.74 o 
  -1   7  10       60.83       50.62     15.46 o 
   0   7  10        2.37        5.15      2.36 o 
   1   7  10      301.27      329.18     17.24 o 
   2   7  10      186.07      184.20     10.71 o 
   3   7  10       67.26       78.63     11.77 o 
   4   7  10       49.30       49.90      9.63 o 
   5   7  10        9.13       13.04      4.43 o 
   6   7  10       37.69       35.36      7.97 o 
   7   7  10        4.06        7.37      5.67 o 
   8   7  10        0.19        5.97      3.73 o 
  -4   8  10       25.87       12.13     10.32 o 
  -3   8  10        0.23        4.50      4.96 o 
  -2   8  10        2.10        2.06      3.28 o 
  -1   8  10        0.08        4.57      4.58 o 
   0   8  10        1.02       -0.11      3.72 o 
   1   8  10       22.76       37.62     10.28 o 
   2   8  10       63.11       47.91     13.48 o 
   3   8  10      118.29      108.44     29.01 o 
   4   8  10       17.28       21.73      7.07 o 
   5   8  10       37.58       50.80     18.50 o 
   6   8  10       48.53       34.50     14.02 o 
   7   8  10       17.94        7.35      6.76 o 
   8   8  10        4.04       12.37      8.62 o 
  -3   9  10       22.26        8.81      5.87 o 
  -2   9  10       26.52       23.22      9.47 o 
  -1   9  10        9.86       12.23      7.60 o 
   0   9  10       19.43       15.21      6.33 o 
   1   9  10        5.82        8.40      4.13 o 
   2   9  10       25.82       35.33     10.63 o 
   3   9  10        3.71        7.37      8.14 o 
   4   9  10       32.05       24.65     10.40 o 
   5   9  10        0.64        5.54      4.37 o 
   6   9  10       75.63       69.02     21.03 o 
   7   9  10        1.09        5.97      6.87 o 
  -2  10  10        3.06        5.38      5.86 o 
  -1  10  10        2.88        5.59      5.82 o 
   0  10  10       12.35        8.49      5.91 o 
   1  10  10      133.46      120.33     30.47 o 
   2  10  10        1.31        4.17      3.42 o 
   3  10  10      178.92      168.01     37.71 o 
   4  10  10        1.00       40.09     43.57 o 
   5  10  10       25.01       27.80     10.58 o 
   6  10  10        0.24        5.64      4.87 o 
  -1  11  10       15.53       14.30      6.22 o 
   0  11  10       33.91       26.50     10.67 o 
   1  11  10        6.38        4.05      4.52 o 
   2  11  10      117.00      107.73     34.91 o 
   3  11  10        1.74        5.47      3.97 o 
   4  11  10       64.05       65.64     16.65 o 
   5  11  10        7.92       15.82      8.41 o 
  -2 -10  11        8.35        5.46      3.20 o 
  -1 -10  11       30.96       21.10     10.21 o 
   0 -10  11       19.94       17.56      6.29 o 
   1 -10  11        6.16        4.42      4.50 o 
   2 -10  11      121.25       93.30     35.54 o 
  -4  -9  11       16.70       12.90      6.39 o 
  -3  -9  11        2.08        2.75      6.51 o 
  -2  -9  11       62.56       70.32     25.00 o 
  -1  -9  11        0.40        3.92      4.25 o 
   0  -9  11       21.81       19.05      7.51 o 
   1  -9  11        1.16        8.13      3.72 o 
   2  -9  11        0.33        8.18      4.32 o 
   3  -9  11        0.55        3.06      3.84 o 
   4  -9  11      218.67      171.63     58.29 o 
  -5  -8  11       20.08       17.13     11.17 o 
  -4  -8  11        9.48       17.09     12.06 o 
  -3  -8  11        5.71       19.12      7.70 o 
  -2  -8  11        5.74        3.43      4.95 o 
  -1  -8  11       46.93       53.54     16.84 o 
   0  -8  11       31.44       27.40      8.06 o 
   1  -8  11       81.28       81.74     28.76 o 
   2  -8  11        0.07        4.90      5.06 o 
   3  -8  11      491.11      533.67     35.34 o 
   4  -8  11       36.07       41.62     17.03 o 
   5  -8  11      158.03      128.31     41.64 o 
  -5  -7  11       12.16       20.81     13.11 o 
  -4  -7  11        1.79        3.81      4.74 o 
  -3  -7  11       16.01       27.29     12.27 o 
  -2  -7  11       60.70       51.15     17.99 o 
  -1  -7  11       11.53       19.83      7.90 o 
   0  -7  11       34.19       30.17     12.40 o 
   1  -7  11        3.56        7.09      4.84 o 
   2  -7  11       20.98       22.36      8.29 o 
   3  -7  11       51.54       46.15     14.00 o 
   4  -7  11        4.00       11.51      7.49 o 
   5  -7  11        8.53        7.57      6.14 o 
   6  -7  11       22.45       26.64     11.83 o 
  -6  -6  11        0.33        2.50      4.44 o 
  -5  -6  11        6.00        9.22      8.67 o 
  -4  -6  11       19.80       24.87     13.03 o 
  -3  -6  11      224.00      248.07     71.87 o 
  -2  -6  11       17.08       11.23      3.30 o 
  -1  -6  11      125.89      132.26     24.40 o 
   0  -6  11        5.93        6.72      4.99 o 
   1  -6  11        0.96        0.64      3.94 o 
   2  -6  11       40.06       40.27     10.22 o 
   3  -6  11       92.05       82.64     19.78 o 
   4  -6  11        7.05       10.21      5.63 o 
   5  -6  11      130.20      145.90     36.95 o 
   6  -6  11        5.88        6.78      4.37 o 
   7  -6  11       46.05       41.38     22.51 o 
  -6  -5  11       21.09       16.96     10.87 o 
  -5  -5  11        5.63        7.36      6.98 o 
  -4  -5  11       55.88       61.17     34.39 o 
  -3  -5  11       49.94       44.76     13.71 o 
  -2  -5  11      204.07      241.25     15.79 o 
  -1  -5  11      321.52      350.01     46.33 o 
   0  -5  11      138.33      162.58     21.45 o 
   1  -5  11       82.01       83.32     14.09 o 
   2  -5  11      354.56      381.18     19.04 o 
   3  -5  11      240.81      240.45     34.28 o 
   4  -5  11       14.49       22.36      7.58 o 
   5  -5  11        1.06        4.91      5.10 o 
   6  -5  11       93.14       92.14     22.91 o 
   7  -5  11        5.39        2.36      5.12 o 
  -7  -4  11        0.82        2.58      6.60 o 
  -6  -4  11        5.19        9.01      6.43 o 
  -5  -4  11       18.24       16.70      6.71 o 
  -4  -4  11        0.02        1.64      2.04 o 
  -3  -4  11        8.38       13.58      3.36 o 
  -2  -4  11       36.56       22.20      5.55 o 
  -1  -4  11      626.66      611.08     15.27 o 
   0  -4  11      379.42      333.32     16.14 o 
   1  -4  11       25.08       25.61      5.94 o 
   2  -4  11        6.23        8.55      2.67 o 
   3  -4  11      534.67      543.58     33.71 o 
   4  -4  11      111.23      107.70     15.80 o 
   5  -4  11       20.06       19.95      5.51 o 
   6  -4  11       16.52       20.60      6.98 o 
   7  -4  11        6.79        9.70      4.13 o 
   8  -4  11       42.35       30.06     10.18 o 
  -7  -3  11        1.78        2.68      3.72 o 
  -6  -3  11        0.46        4.49      3.22 o 
  -5  -3  11        4.23       10.03      4.06 o 
  -4  -3  11       13.01       14.72      4.30 o 
  -3  -3  11        0.30        4.40      1.94 o 
  -2  -3  11      197.48      180.17     19.19 o 
  -1  -3  11       55.54       62.73     10.70 o 
   0  -3  11      178.41      166.05     18.51 o 
   1  -3  11      491.27      494.90     14.57 o 
   2  -3  11      303.49      272.53     12.91 o 
   3  -3  11       87.89       76.36     10.40 o 
   4  -3  11      183.49      188.18     20.14 o 
   5  -3  11      233.54      219.48     31.93 o 
   6  -3  11      111.56       96.87     21.02 o 
   7  -3  11        2.29        3.54      3.85 o 
   8  -3  11       43.41       29.51     20.94 o 
  -7  -2  11        0.87        2.98      3.95 o 
  -6  -2  11        0.34        4.73      3.49 o 
  -5  -2  11        4.47        2.11      3.93 o 
  -4  -2  11        0.32        4.15      3.77 o 
  -3  -2  11        1.33        3.32      1.99 o 
  -2  -2  11       63.87       64.49     11.84 o 
  -1  -2  11      254.67      279.64     19.65 o 
   0  -2  11      196.74      217.54     22.64 o 
   1  -2  11      113.18      145.96     19.29 o 
   2  -2  11       66.65       73.34      9.87 o 
   3  -2  11        6.92        1.80      2.59 o 
   4  -2  11        1.21        6.62      4.14 o 
   5  -2  11       51.79       47.71     10.74 o 
   6  -2  11        3.51        5.20      3.75 o 
   7  -2  11        7.98        8.83      5.52 o 
   8  -2  11        2.17        3.23      5.88 o 
   9  -2  11       22.28       16.12     19.04 o 
  -7  -1  11       10.47       11.57      7.77 o 
  -6  -1  11        2.44        8.76      4.55 o 
  -5  -1  11        1.55        5.10      3.74 o 
  -4  -1  11        3.41        7.11      4.74 o 
  -3  -1  11       69.81       83.99      7.01 o 
  -2  -1  11       52.62       47.85      7.45 o 
  -1  -1  11        3.30        5.33      2.57 o 
   0  -1  11      176.50      191.05     18.78 o 
   1  -1  11        1.61       12.53      6.36 o 
   2  -1  11       39.41       45.73      7.92 o 
   3  -1  11      148.61      152.88     18.32 o 
   4  -1  11      158.12      143.44     20.12 o 
   5  -1  11       95.16       96.32     13.87 o 
   6  -1  11       83.82       94.01     16.16 o 
   7  -1  11      181.94      147.18     31.77 o 
   8  -1  11        0.33        6.30      4.39 o 
   9  -1  11        0.26        4.92      4.01 o 
  -7   0  11       31.61       21.75     12.67 o 
  -6   0  11       27.71       31.41     12.78 o 
  -5   0  11        7.19       14.38      5.03 o 
  -4   0  11        8.85        8.91      6.88 o 
  -3   0  11       12.80       13.23      4.65 o 
  -2   0  11      134.20      158.25     14.53 o 
  -1   0  11      178.03      169.45     23.61 o 
   0   0  11       67.40       75.69     10.74 o 
   1   0  11        1.50        2.83      2.56 o 
   2   0  11      131.62      129.40     16.07 o 
   3   0  11        5.42       10.14      3.22 o 
   4   0  11      218.35      231.63     26.44 o 
   5   0  11       21.28       22.76      5.77 o 
   6   0  11      271.26      292.96     39.69 o 
   7   0  11        8.55        8.42      3.81 o 
   8   0  11       46.82       50.84     14.92 o 
   9   0  11        8.00       12.69      6.08 o 
  -7   1  11        7.27        8.82      5.50 o 
  -6   1  11       31.61       27.96     15.16 o 
  -5   1  11        2.20        7.26      5.42 o 
  -4   1  11       61.04       66.55     14.28 o 
  -3   1  11       68.10       86.82     13.73 o 
  -2   1  11        5.37        7.75      3.90 o 
  -1   1  11      500.04      563.25     18.74 o 
   0   1  11      123.95      144.51     16.87 o 
   1   1  11     1372.86     1395.85     22.76 o 
   2   1  11        0.09        5.80      3.71 o 
   3   1  11        2.15        7.07      3.13 o 
   4   1  11        0.53        7.94      3.64 o 
   5   1  11       11.86        8.35      3.95 o 
   6   1  11       14.45       15.38      6.64 o 
   7   1  11       36.30       36.46     10.51 o 
   8   1  11       81.79       83.34     19.03 o 
   9   1  11       33.22       33.02     12.20 o 
  -7   2  11       16.39       11.16      6.64 o 
  -6   2  11       47.58       60.32     17.91 o 
  -5   2  11       23.80       27.63      8.82 o 
  -4   2  11        2.08        5.80      5.05 o 
  -3   2  11        5.40        5.24      3.33 o 
  -2   2  11       42.49       49.93      8.40 o 
  -1   2  11      282.07      296.24     17.96 o 
   0   2  11        5.32       11.74      3.31 o 
   1   2  11      349.19      373.57     13.92 o 
   2   2  11      909.60      910.19     17.87 o 
   3   2  11       11.66       14.53      3.68 o 
   4   2  11      175.69      220.86     19.67 o 
   5   2  11        0.10        2.49      3.68 o 
   6   2  11      275.28      260.40     38.30 o 
   7   2  11        0.63        2.09      3.50 o 
   8   2  11        5.76        6.78      3.96 o 
   9   2  11        6.51        8.84      6.48 o 
  -6   3  11        6.78        8.68      5.69 o 
  -5   3  11        2.78        4.81      5.18 o 
  -4   3  11        0.01       12.23      4.96 o 
  -3   3  11        0.15        7.82      3.67 o 
  -2   3  11      416.31      458.98     20.12 o 
  -1   3  11      382.39      426.04     23.89 o 
   0   3  11       25.94       36.17      6.22 o 
   1   3  11       69.04       69.92      9.19 o 
   2   3  11        1.42        8.28      4.40 o 
   3   3  11       35.59       48.63      8.19 o 
   4   3  11      112.12      130.27     16.40 o 
   5   3  11       39.41       51.51      9.17 o 
   6   3  11        1.84        6.33      3.00 o 
   7   3  11       69.36       70.65     15.78 o 
   8   3  11       20.22       16.87      6.41 o 
   9   3  11       17.84       19.87      7.11 o 
  -6   4  11        3.91        8.51      6.12 o 
  -5   4  11        3.29       12.21      5.09 o 
  -4   4  11       36.91       43.74     16.60 o 
  -3   4  11       11.13        9.58      3.50 o 
  -2   4  11      105.95      116.85     20.46 o 
  -1   4  11      197.62      206.00     21.24 o 
   0   4  11      509.34      565.56     20.65 o 
   1   4  11     1289.34     1371.02     36.61 o 
   2   4  11        0.83        8.13      3.46 o 
   3   4  11      107.00      131.24     17.66 o 
   4   4  11        0.28        5.52      2.74 o 
   5   4  11        0.77        8.45      3.37 o 
   6   4  11      129.08      139.39     19.65 o 
   7   4  11       31.53       28.03     10.87 o 
   8   4  11        5.69       10.45      4.25 o 
   9   4  11        2.84        6.23      3.61 o 
  -6   5  11       12.06       12.23      9.69 o 
  -5   5  11        0.04        5.84      4.23 o 
  -4   5  11       15.17       19.54     13.58 o 
  -3   5  11       11.68       13.15      5.74 o 
  -2   5  11       12.82       10.37      3.64 o 
  -1   5  11       24.59       22.80      5.55 o 
   0   5  11       39.79       48.29      7.15 o 
   1   5  11        0.58        4.59      2.19 o 
   2   5  11       90.75       97.78     11.53 o 
   3   5  11       95.87      120.94     15.39 o 
   4   5  11       30.76       22.07      6.00 o 
   5   5  11      179.69      183.29     24.49 o 
   6   5  11        4.01        7.45      4.25 o 
   7   5  11        9.45        7.34      5.05 o 
   8   5  11       10.40       16.17      5.77 o 
   9   5  11       10.40        3.85      3.75 o 
  -5   6  11        1.03        8.76      6.26 o 
  -4   6  11        3.59       10.78      5.45 o 
  -3   6  11       28.41       26.41      8.68 o 
  -2   6  11       10.62       11.01      3.40 o 
  -1   6  11        4.08        6.79      3.02 o 
   0   6  11        0.16        2.23      2.72 o 
   1   6  11      115.66      107.67     14.54 o 
   2   6  11       15.29       22.97      5.16 o 
   3   6  11       31.25       28.62      7.72 o 
   4   6  11      138.91      154.67     23.69 o 
   5   6  11      148.73      149.65     22.34 o 
   6   6  11      132.33      114.73     23.07 o 
   7   6  11       32.85       32.73      8.14 o 
   8   6  11        2.58        3.99      5.14 o 
  -4   7  11        9.14        6.98      6.22 o 
  -3   7  11       12.07       12.93      6.40 o 
  -2   7  11       20.88       17.96      7.73 o 
  -1   7  11       33.60       48.39     16.02 o 
   0   7  11      144.09      125.28     32.09 o 
   1   7  11        1.70        6.42      4.02 o 
   2   7  11      249.96      255.61     37.90 o 
   3   7  11        5.88        7.23      2.81 o 
   4   7  11        7.44        9.24      4.04 o 
   5   7  11       85.45       87.24     16.07 o 
   6   7  11      147.71      127.14     26.35 o 
   7   7  11        9.54       10.44      4.81 o 
   8   7  11      114.10       64.86     22.98 o 
  -4   8  11       20.56       10.20      7.87 o 
  -3   8  11        0.01        4.10      3.43 o 
  -2   8  11        4.45        6.87      5.61 o 
  -1   8  11        2.34        4.70      5.51 o 
   0   8  11       95.93       87.64     27.51 o 
   1   8  11       22.48       28.99     14.46 o 
   2   8  11       33.97       44.97     12.84 o 
   3   8  11      113.28      124.97     32.36 o 
   4   8  11       26.10       33.92      9.20 o 
   5   8  11        9.80       15.64      7.46 o 
   6   8  11       20.26       16.35      7.47 o 
   7   8  11       28.52        8.62      9.07 o 
  -3   9  11        1.65       10.23      6.33 o 
  -2   9  11       12.41       11.32      5.68 o 
  -1   9  11        9.11       13.79      9.14 o 
   0   9  11        1.67        9.08      5.65 o 
   1   9  11        1.67        9.63      6.19 o 
   2   9  11       24.87       26.82      8.05 o 
   3   9  11       13.51       18.60     12.13 o 
   4   9  11       97.71       87.63     17.27 o 
   5   9  11        5.84       10.81      6.70 o 
   6   9  11       26.97       19.15      6.75 o 
   7   9  11        0.57       10.83      8.67 o 
  -1  10  11       30.78       17.64      9.15 o 
   0  10  11        7.97        9.93      5.76 o 
   1  10  11       92.47       87.83     25.42 o 
   2  10  11        0.84        5.19      6.98 o 
   3  10  11        5.19        8.83      5.66 o 
   4  10  11        6.42        8.10      4.41 o 
   5  10  11       33.25       24.55      8.81 o 
   1  11  11        7.45        9.65      7.96 o 
   2  11  11       17.61       19.61      8.46 o 
   3  11  11        1.60        0.57      4.81 o 
  -2  -9  12        3.03       14.30     11.04 o 
  -1  -9  12        7.89        7.42      5.55 o 
   0  -9  12       10.54       12.40      6.06 o 
   1  -9  12        0.25        6.81      4.22 o 
   2  -9  12      116.06       96.45     41.07 o 
   3  -9  12        9.03       12.11      8.67 o 
  -4  -8  12        4.45       12.52     11.04 o 
  -3  -8  12       92.11       74.88     33.46 o 
  -2  -8  12        2.09        6.60      4.11 o 
  -1  -8  12      116.76      120.37     30.89 o 
   0  -8  12        0.06        5.47      4.37 o 
   1  -8  12      119.29      104.05     34.77 o 
   2  -8  12        6.85       -0.24      4.27 o 
   3  -8  12       24.10       29.62      7.73 o 
   4  -8  12       37.96       32.00     13.58 o 
  -5  -7  12        2.64        8.84      6.68 o 
  -4  -7  12       44.27       31.35     16.88 o 
  -3  -7  12      110.87      115.53     50.85 o 
  -2  -7  12        4.57        7.41      2.96 o 
  -1  -7  12        2.90        3.08      4.94 o 
   0  -7  12       83.44       76.15     16.83 o 
   1  -7  12       24.64       28.34      9.32 o 
   2  -7  12       76.37       84.64     23.75 o 
   3  -7  12        0.05        1.47      5.76 o 
   4  -7  12      345.08      396.84     18.56 o 
   5  -7  12       12.19       14.00      5.48 o 
  -5  -6  12       24.95       12.35      9.05 o 
  -4  -6  12       22.75       10.62     11.21 o 
  -3  -6  12       92.51      122.43     44.00 o 
  -2  -6  12       26.99       23.46      7.84 o 
  -1  -6  12       37.63       34.27     10.67 o 
   0  -6  12       41.16       48.12     15.54 o 
   1  -6  12        0.49        5.22      4.86 o 
   2  -6  12        2.45       -1.80      5.43 o 
   3  -6  12       40.47       55.66     13.82 o 
   4  -6  12       13.48       13.50      5.12 o 
   5  -6  12       44.01       48.15     24.55 o 
   6  -6  12        5.27       10.57      5.20 o 
  -6  -5  12       17.21       16.08     10.66 o 
  -5  -5  12        0.01        8.38      7.74 o 
  -4  -5  12      161.37      135.88     67.22 o 
  -3  -5  12      189.60      214.14     60.62 o 
  -2  -5  12      137.08      139.41     31.80 o 
  -1  -5  12       91.48       84.49     18.83 o 
   0  -5  12       18.30       30.97      6.80 o 
   1  -5  12      116.11      117.20     19.93 o 
   2  -5  12        0.58        3.21      4.08 o 
   3  -5  12       13.94       20.80      5.76 o 
   4  -5  12        6.31        5.77      6.97 o 
   5  -5  12        8.29        9.61      6.04 o 
   6  -5  12       61.54       56.03     21.07 o 
   7  -5  12       26.48       20.28      7.03 o 
  -6  -4  12        0.32        9.77      6.68 o 
  -5  -4  12        4.03        9.10      9.26 o 
  -4  -4  12        0.24        8.59      7.87 o 
  -3  -4  12      107.76      131.18     33.89 o 
  -2  -4  12        0.96        3.15      2.58 o 
  -1  -4  12        0.24        4.90      4.01 o 
   0  -4  12       35.63       32.05      7.59 o 
   1  -4  12      300.30      342.92     52.86 o 
   2  -4  12       88.15      113.10     19.99 o 
   3  -4  12       10.08       13.00      6.35 o 
   4  -4  12        1.12        8.38      5.21 o 
   5  -4  12       44.43       55.89     13.63 o 
   6  -4  12       56.31       48.11     16.48 o 
   7  -4  12        0.17        4.35      4.66 o 
  -6  -3  12        2.95       10.87      7.23 o 
  -5  -3  12       23.04       25.25      8.92 o 
  -4  -3  12       14.41       13.84      5.58 o 
  -3  -3  12      108.42      108.95     19.71 o 
  -2  -3  12        1.25        3.67      2.21 o 
  -1  -3  12      379.38      363.98     12.63 o 
   0  -3  12      452.42      445.25     13.16 o 
   1  -3  12      223.69      253.54     25.00 o 
   2  -3  12      195.10      209.00     26.13 o 
   3  -3  12      315.57      287.35     25.10 o 
   4  -3  12        7.63       10.21      3.41 o 
   5  -3  12        0.03        3.91      3.02 o 
   6  -3  12        3.44        4.60      4.66 o 
   7  -3  12        8.89        4.62      4.06 o 
   8  -3  12       11.43        8.46      5.33 o 
  -6  -2  12        1.31        1.90      2.90 o 
  -5  -2  12        2.89        7.07      4.29 o 
  -4  -2  12       13.30       17.73      8.58 o 
  -3  -2  12      221.25      207.49     16.91 o 
  -2  -2  12      163.27      179.95     17.33 o 
  -1  -2  12        1.03        3.99      2.83 o 
   0  -2  12       62.91       68.73      8.97 o 
   1  -2  12      100.30       89.00     14.21 o 
   2  -2  12       66.26       54.86      9.71 o 
   3  -2  12        1.56        2.11      3.94 o 
   4  -2  12       24.51       30.58      8.19 o 
   5  -2  12        8.39        8.56      2.90 o 
   6  -2  12       28.31       30.91      9.71 o 
   7  -2  12       99.49       75.60     23.76 o 
   8  -2  12       22.16       12.17      5.13 o 
  -6  -1  12        0.07        3.70      6.21 o 
  -5  -1  12       42.06       50.42     16.22 o 
  -4  -1  12       47.98       39.22     10.76 o 
  -3  -1  12        5.46        9.72      4.41 o 
  -2  -1  12       77.66       85.22     12.68 o 
  -1  -1  12      132.67      141.55     18.57 o 
   0  -1  12       46.39       45.47      7.04 o 
   1  -1  12      284.23      312.30     34.20 o 
   2  -1  12       43.17       45.02      8.24 o 
   3  -1  12       41.44       51.35      8.24 o 
   4  -1  12      513.95      526.47     27.71 o 
   5  -1  12      189.55      184.14     20.93 o 
   6  -1  12        5.74        7.68      4.43 o 
   7  -1  12       17.13       18.00      5.51 o 
   8  -1  12        0.23        0.93      3.81 o 
  -6   0  12        4.53        9.16      4.96 o 
  -5   0  12       26.37       27.76     10.64 o 
  -4   0  12       47.98       47.25     13.72 o 
  -3   0  12        3.82        3.50      2.50 o 
  -2   0  12       36.89       41.73      6.74 o 
  -1   0  12      109.05      110.71     17.04 o 
   0   0  12      129.88      147.06     18.97 o 
   1   0  12        4.55        7.37      3.30 o 
   2   0  12       42.46       41.31      7.68 o 
   3   0  12        9.85       16.75      4.67 o 
   4   0  12      325.93      323.53     22.36 o 
   5   0  12       26.70       30.23      8.82 o 
   6   0  12      134.66      139.96     24.77 o 
   7   0  12        7.77       12.09      6.27 o 
   8   0  12        6.25       12.09      6.83 o 
  -6   1  12        0.18        3.00      3.89 o 
  -5   1  12       28.93       29.08     11.47 o 
  -4   1  12        1.66        4.42      4.99 o 
  -3   1  12      147.13      145.05     16.76 o 
  -2   1  12       35.28       30.78      6.37 o 
  -1   1  12      224.21      242.00     23.62 o 
   0   1  12       21.21       23.52      5.36 o 
   1   1  12      574.05      580.64     21.86 o 
   2   1  12       46.18       49.48      9.24 o 
   3   1  12       64.75       64.72      9.43 o 
   4   1  12       49.41       43.31      8.80 o 
   5   1  12        2.97       12.22      3.91 o 
   6   1  12       41.59       31.95      8.62 o 
   7   1  12        9.05       11.20      5.24 o 
   8   1  12        1.48        4.52      6.09 o 
   9   1  12        0.43        7.30      4.45 o 
  -6   2  12       15.00        6.40      8.22 o 
  -5   2  12       11.58       13.00      4.07 o 
  -4   2  12       79.24       78.11     21.56 o 
  -3   2  12       11.85       10.08      3.98 o 
  -2   2  12      127.56      133.82     17.03 o 
  -1   2  12       21.28       16.95      4.66 o 
   0   2  12      579.85      660.82     18.96 o 
   1   2  12      373.61      356.08     30.81 o 
   2   2  12       67.16       79.35     10.60 o 
   3   2  12        3.39        2.69      2.09 o 
   4   2  12       45.02       54.32     10.69 o 
   5   2  12       13.32       13.05      4.04 o 
   6   2  12       14.89       13.61      5.17 o 
   7   2  12       10.70       12.28      3.76 o 
   8   2  12      110.90       95.14     21.79 o 
   9   2  12        0.19        8.04      5.16 o 
  -6   3  12        1.94        7.57      8.29 o 
  -5   3  12        9.11        9.54      4.52 o 
  -4   3  12       13.30       14.77      8.69 o 
  -3   3  12       60.11       50.79     12.60 o 
  -2   3  12        5.34        5.39      2.64 o 
  -1   3  12        4.81       11.36      4.05 o 
   0   3  12       50.32       61.45     10.42 o 
   1   3  12       29.66       36.95      7.25 o 
   2   3  12      351.46      341.43     30.15 o 
   3   3  12        2.61        2.41      3.44 o 
   4   3  12        9.67       16.21      4.55 o 
   5   3  12      302.85      345.60     31.17 o 
   6   3  12       20.92       23.93      7.00 o 
   7   3  12      125.01      112.72     24.41 o 
   8   3  12        0.00        8.53      3.88 o 
   9   3  12       10.73       10.58      8.55 o 
  -5   4  12        2.91        5.15      4.22 o 
  -4   4  12       28.79       28.61      9.26 o 
  -3   4  12       16.76       13.67      4.42 o 
  -2   4  12      230.79      260.44     24.12 o 
  -1   4  12      624.32      669.01     25.14 o 
   0   4  12       15.42       14.56      3.85 o 
   1   4  12        1.81        4.64      4.25 o 
   2   4  12       10.36       17.94      5.28 o 
   3   4  12       57.68       61.75     11.31 o 
   4   4  12      106.49      126.39     15.94 o 
   5   4  12       11.92       12.80      4.05 o 
   6   4  12       41.48       35.62      8.06 o 
   7   4  12        4.78        3.24      3.72 o 
   8   4  12       37.82       32.55     12.99 o 
  -5   5  12        1.75        3.93      3.27 o 
  -4   5  12        0.50       -0.28      4.85 o 
  -3   5  12       52.04       40.37     10.65 o 
  -2   5  12       57.27       43.56     10.32 o 
  -1   5  12        6.35       12.45      3.55 o 
   0   5  12       17.47       13.56      4.42 o 
   1   5  12       10.53        3.97      3.49 o 
   2   5  12       42.75       46.98      8.14 o 
   3   5  12      148.56      150.44     21.78 o 
   4   5  12        2.97        3.28      3.18 o 
   5   5  12       32.17       35.48      7.57 o 
   6   5  12       14.24       14.66      4.85 o 
   7   5  12       10.72       19.25      8.06 o 
   8   5  12        0.21        4.84      3.56 o 
  -4   6  12        3.48        8.29      8.63 o 
  -3   6  12        8.48        5.84      4.08 o 
  -2   6  12       12.08       11.79      3.15 o 
  -1   6  12       51.63       40.62     11.17 o 
   0   6  12        3.54        7.72      3.14 o 
   1   6  12        2.84        5.61      2.59 o 
   2   6  12       28.88       31.00      5.72 o 
   3   6  12        9.67        7.49      3.58 o 
   4   6  12      127.70      132.57     19.48 o 
   5   6  12       61.28       55.85     13.49 o 
   6   6  12       56.92       37.74     11.26 o 
   7   6  12       11.27       16.33      6.11 o 
   8   6  12        0.37        9.10      4.08 o 
  -4   7  12        3.78        9.65     10.15 o 
  -3   7  12        0.02        6.34      3.78 o 
  -2   7  12       25.44       17.58      6.97 o 
  -1   7  12        6.63        6.98      4.86 o 
   0   7  12       23.80       23.19      9.58 o 
   1   7  12        2.20        8.99      5.44 o 
   2   7  12       41.33       29.10      8.29 o 
   3   7  12       12.25       18.22      7.03 o 
   4   7  12      125.01      105.61     28.16 o 
   5   7  12       23.77       27.52     10.49 o 
   6   7  12      127.62      121.72     28.88 o 
   7   7  12       21.18       21.81     12.56 o 
  -3   8  12        0.04        5.45      3.29 o 
  -2   8  12       29.80       18.81      8.63 o 
  -1   8  12       86.88       89.23     26.08 o 
   0   8  12        1.52       13.33      6.85 o 
   1   8  12      115.09      105.93     27.40 o 
   2   8  12        2.91        8.05      4.76 o 
   3   8  12       10.36       15.70      5.63 o 
   4   8  12       37.99       19.99      9.65 o 
   5   8  12        0.56        1.17      4.74 o 
   6   8  12        6.93        7.47      5.14 o 
   7   8  12        0.46        5.98      5.67 o 
  -2   9  12        4.41        4.90      4.61 o 
  -1   9  12        6.49        6.48      4.50 o 
   0   9  12       19.29       24.37      6.96 o 
   1   9  12        7.09        8.59      5.61 o 
   2   9  12       84.70       73.35     23.22 o 
   3   9  12        3.37        6.74      4.26 o 
   4   9  12       30.27       26.79      9.57 o 
   5   9  12       20.37       14.32      6.12 o 
   6   9  12       84.86       68.42     21.68 o 
   0  10  12       15.01        6.60      5.71 o 
   1  10  12        1.55        6.39      5.46 o 
   2  10  12       25.34       22.71      9.00 o 
   3  10  12       17.14       15.58      6.72 o 
   4  10  12        5.78        8.38      5.26 o 
   0  -9  13       44.77       35.15     31.47 o 
  -2  -8  13        3.46        4.65      8.50 o 
  -1  -8  13        2.33        4.29      4.51 o 
   0  -8  13        2.43        8.36      4.11 o 
   1  -8  13        5.32        8.30      4.21 o 
   2  -8  13        0.00        4.78      4.94 o 
   3  -8  13        8.11        4.96      3.76 o 
  -3  -7  13        0.61        7.53      8.21 o 
  -2  -7  13       87.91      102.63     35.79 o 
  -1  -7  13        0.24        3.56      3.06 o 
   0  -7  13      108.01      124.41     34.01 o 
   1  -7  13        6.36        8.46      4.37 o 
   2  -7  13      128.11      107.37     29.83 o 
   3  -7  13       73.88       58.90     18.87 o 
   4  -7  13       43.00       36.87     13.62 o 
  -4  -6  13        8.48        9.01     16.50 o 
  -3  -6  13       11.39       19.80      8.21 o 
  -2  -6  13        1.75        1.31      6.68 o 
  -1  -6  13        2.50        3.23      3.00 o 
   0  -6  13        3.63        8.14      4.47 o 
   1  -6  13      234.34      303.82     33.89 o 
   2  -6  13        2.95        8.00      5.98 o 
   3  -6  13      205.06      175.86     53.59 o 
   4  -6  13        0.85        7.23      5.31 o 
   5  -6  13      153.92      147.43     42.27 o 
  -5  -5  13       21.14        9.98      4.32 o 
  -4  -5  13       52.89       36.38     17.47 o 
  -3  -5  13       47.96       53.85     17.77 o 
  -2  -5  13       33.59       38.84     17.89 o 
  -1  -5  13      110.66       87.66     26.78 o 
   0  -5  13       23.82       31.76      9.85 o 
   1  -5  13        9.86        6.46      3.53 o 
   2  -5  13        1.86        6.47      8.16 o 
   3  -5  13       41.49       51.89     12.91 o 
   4  -5  13       45.02       52.10     13.56 o 
   5  -5  13        7.75       12.99      9.78 o 
   6  -5  13       53.47       43.18     17.23 o 
  -5  -4  13       17.37       11.04     11.89 o 
  -4  -4  13        0.93        3.85      4.82 o 
  -3  -4  13       54.88       56.69     27.54 o 
  -2  -4  13       45.60       35.73      9.94 o 
  -1  -4  13      197.17      199.22     18.52 o 
   0  -4  13       16.08       21.08      6.09 o 
   1  -4  13        1.72        4.98      4.19 o 
   2  -4  13       20.37       30.00      9.42 o 
   3  -4  13       41.20       55.11     11.41 o 
   4  -4  13       70.38       55.29     19.21 o 
   5  -4  13        4.19        4.63      4.71 o 
   6  -4  13        0.05        2.48      6.21 o 
   7  -4  13       59.99       46.54     18.57 o 
  -5  -3  13        5.48        8.71     11.38 o 
  -4  -3  13        3.10        9.69      5.16 o 
  -3  -3  13      125.56       96.07     52.16 o 
  -2  -3  13       93.89       97.80     21.85 o 
  -1  -3  13       44.16       35.49     10.62 o 
   0  -3  13      385.22      400.59     11.77 o 
   1  -3  13      351.80      353.42     16.75 o 
   2  -3  13       15.77       17.05      4.30 o 
   3  -3  13       51.86       43.63      6.84 o 
   4  -3  13        2.52        5.97      4.17 o 
   5  -3  13       14.10       12.36      4.83 o 
   6  -3  13       14.46       15.22      4.35 o 
   7  -3  13        2.02        9.06      5.40 o 
  -5  -2  13       34.60       23.75     10.35 o 
  -4  -2  13       35.26       42.83     11.41 o 
  -3  -2  13        7.96        5.82      2.71 o 
  -2  -2  13      135.13      111.67     21.07 o 
  -1  -2  13       70.00       45.48     10.74 o 
   0  -2  13       10.20       11.59      3.87 o 
   1  -2  13       63.79       67.51     11.41 o 
   2  -2  13       44.06       41.07      7.55 o 
   3  -2  13        5.57        6.85      2.96 o 
   4  -2  13       83.79       82.73     11.54 o 
   5  -2  13       93.23       94.77     18.25 o 
   6  -2  13       94.37       86.11     21.22 o 
   7  -2  13        2.83        8.21      3.75 o 
   8  -2  13       24.77       21.74     13.16 o 
  -6  -1  13        2.66        3.30      3.02 o 
  -5  -1  13        0.57        2.03      4.48 o 
  -4  -1  13       14.54       14.73      6.81 o 
  -3  -1  13       27.52       40.58      9.40 o 
  -2  -1  13       10.27       11.66      3.32 o 
  -1  -1  13       62.51       65.01      9.84 o 
   0  -1  13       47.82       43.44      8.05 o 
   1  -1  13       23.11       28.47      5.03 o 
   2  -1  13      238.25      245.59     25.37 o 
   3  -1  13       11.15       14.05      3.86 o 
   4  -1  13       41.55       41.17      8.05 o 
   5  -1  13       29.24       19.87      5.89 o 
   6  -1  13       14.78       13.33      4.86 o 
   7  -1  13       54.88       43.21      9.38 o 
   8  -1  13       38.04       28.98     12.13 o 
  -6   0  13        7.32        9.77      7.78 o 
  -5   0  13       29.66       31.07     11.94 o 
  -4   0  13       32.70       24.69     10.28 o 
  -3   0  13       48.02       49.74     18.88 o 
  -2   0  13       26.20       26.34      5.43 o 
  -1   0  13       49.33       56.20     10.97 o 
   0   0  13      227.10      231.60     21.11 o 
   1   0  13        5.28        6.13      2.88 o 
   2   0  13     1220.19     1226.85     33.70 o 
   3   0  13      107.27      135.27     18.93 o 
   4   0  13      458.51      478.76     21.10 o 
   5   0  13       62.13       51.57      8.87 o 
   6   0  13        5.89        7.86      4.27 o 
   7   0  13        7.50       11.65      5.26 o 
   8   0  13       11.75       12.25      3.90 o 
  -5   1  13       25.32       28.93     12.73 o 
  -4   1  13        8.95        6.30      6.45 o 
  -3   1  13      125.08      126.12     25.30 o 
  -2   1  13        0.12        6.59      3.71 o 
  -1   1  13        0.06        0.82      3.18 o 
   0   1  13       67.48       60.45      8.06 o 
   1   1  13       26.02       26.76      5.31 o 
   2   1  13       39.57       48.92      9.90 o 
   3   1  13        7.56       12.17      4.22 o 
   4   1  13        0.58        7.02      3.66 o 
   5   1  13      143.29      172.79     21.00 o 
   6   1  13        3.40        4.36      4.45 o 
   7   1  13       76.27       57.21     16.56 o 
   8   1  13        0.75        3.38      2.62 o 
  -5   2  13        5.02        5.11      3.81 o 
  -4   2  13       18.00       18.01      6.99 o 
  -3   2  13        9.25       11.75     10.81 o 
  -2   2  13       86.98       84.63     16.52 o 
  -1   2  13       11.83       17.49      5.58 o 
   0   2  13       56.63       58.81     12.07 o 
   1   2  13        3.76        6.62      3.75 o 
   2   2  13       11.41       12.59      4.20 o 
   3   2  13        2.28        4.96      4.22 o 
   4   2  13       10.89       17.09      4.76 o 
   5   2  13        1.97        6.56      4.02 o 
   6   2  13      197.92      202.13     30.89 o 
   7   2  13        8.98       15.99      4.21 o 
   8   2  13       23.91       22.06      9.39 o 
  -5   3  13        1.10        4.48      5.35 o 
  -4   3  13        3.62        4.74      3.70 o 
  -3   3  13        7.54        8.87      4.70 o 
  -2   3  13       28.76       18.40      4.96 o 
  -1   3  13      147.10      163.65     23.04 o 
   0   3  13      229.06      197.07     27.75 o 
   1   3  13      204.88      215.88     26.50 o 
   2   3  13       56.51       63.52      9.82 o 
   3   3  13      494.86      583.71     35.65 o 
   4   3  13       56.46       49.37      8.18 o 
   5   3  13       68.24       74.03     10.90 o 
   6   3  13        0.00        5.80      3.33 o 
   7   3  13        0.38        5.57      3.66 o 
   8   3  13        7.24        6.46      4.54 o 
  -5   4  13        0.13        7.53      7.57 o 
  -4   4  13      109.83       77.29     33.29 o 
  -3   4  13      252.48      234.89     51.11 o 
  -2   4  13       43.71       44.86     11.49 o 
  -1   4  13      139.84      133.67     18.97 o 
   0   4  13       17.83       18.61      3.88 o 
   1   4  13       17.93       16.30      4.60 o 
   2   4  13      199.99      214.00     32.61 o 
   3   4  13        0.16        5.78      3.78 o 
   4   4  13      123.67      122.15     15.63 o 
   5   4  13       30.59       35.77      9.93 o 
   6   4  13       20.14       28.27      8.10 o 
   7   4  13       17.37       15.33      4.63 o 
   8   4  13        6.46        7.63      4.45 o 
  -4   5  13        2.74        2.82      3.71 o 
  -3   5  13        8.91        6.20      4.58 o 
  -2   5  13       21.32       16.55      6.78 o 
  -1   5  13       27.88       14.27      5.66 o 
   0   5  13        4.53        7.86      3.57 o 
   1   5  13       18.53       14.88      4.80 o 
   2   5  13       10.36        9.94      3.33 o 
   3   5  13       45.63       40.23      7.77 o 
   4   5  13        9.94       11.08      3.61 o 
   5   5  13       73.10       75.25     14.63 o 
   6   5  13       10.53       12.30      6.53 o 
   7   5  13       60.58       54.04     12.01 o 
   8   5  13       22.35       15.35      9.63 o 
  -3   6  13        2.50        3.64      7.02 o 
  -2   6  13       13.11       15.02      7.98 o 
  -1   6  13       16.28       15.79      3.89 o 
   0   6  13      114.52      105.82     22.15 o 
   1   6  13       11.76       14.56      5.54 o 
   2   6  13      230.48      223.70     32.47 o 
   3   6  13      456.61      491.11     16.84 o 
   4   6  13       80.21       64.75     13.73 o 
   5   6  13       58.44       47.02     12.39 o 
   6   6  13        0.54        3.10      6.50 o 
   7   6  13        2.77        6.89      4.48 o 
  -3   7  13        0.00        5.50      7.83 o 
  -2   7  13       25.98       15.71      7.58 o 
  -1   7  13        0.07        5.30      6.56 o 
   0   7  13       12.79       14.16      5.99 o 
   1   7  13       35.76       31.33      8.57 o 
   2   7  13       25.49       34.43     10.01 o 
   3   7  13       93.85       93.41     25.96 o 
   4   7  13      172.89      193.14     37.83 o 
   5   7  13       14.53       13.56      7.47 o 
   6   7  13       41.21       32.34     11.78 o 
   7   7  13        8.42        8.66      8.31 o 
  -2   8  13       15.49        7.70      8.54 o 
  -1   8  13       22.28       16.96      7.10 o 
   0   8  13        0.19       -2.59      4.77 o 
   1   8  13        3.61        9.62      5.80 o 
   2   8  13        1.53        4.94      3.74 o 
   3   8  13       56.15       54.94     16.62 o 
   4   8  13        0.03        6.31      5.12 o 
   5   8  13        5.39       12.49      7.81 o 
   6   8  13        3.35        2.62      6.30 o 
   0   9  13       89.38       77.16     23.75 o 
   1   9  13        0.75        7.35      4.89 o 
   2   9  13       42.19       31.68     12.75 o 
   3   9  13        0.01        8.32      4.34 o 
   4   9  13       39.96       21.47     13.62 o 
   5   9  13        2.28       11.85      7.28 o 
   0  -8  14        0.25        3.81      4.16 o 
   1  -8  14        4.65        6.21      5.37 o 
  -2  -7  14       24.18       27.79     20.22 o 
  -1  -7  14        1.46        6.46      4.01 o 
   0  -7  14       51.13       46.95     14.04 o 
   1  -7  14       57.09       57.42     18.67 o 
   2  -7  14        0.05        8.46      8.21 o 
   3  -7  14        9.26       10.94      7.04 o 
  -3  -6  14       44.55       40.27     27.62 o 
  -2  -6  14        3.74       14.26      9.01 o 
  -1  -6  14      103.11       85.64     31.02 o 
   0  -6  14        2.34       10.02      6.13 o 
   1  -6  14      168.78      197.34     17.38 o 
   2  -6  14        9.80       14.99      5.19 o 
   3  -6  14       76.80       72.16     22.29 o 
   4  -6  14       38.10       22.71     11.89 o 
  -4  -5  14       33.86       29.66     14.30 o 
  -3  -5  14       46.98       34.65     26.91 o 
  -2  -5  14        0.57        4.27      8.84 o 
  -1  -5  14       21.75       24.25      8.32 o 
   0  -5  14       26.75       23.24     10.52 o 
   1  -5  14       32.45       38.62     10.51 o 
   2  -5  14      149.38      165.74     37.83 o 
   3  -5  14        1.00       12.17      6.71 o 
   4  -5  14      166.65      173.91     35.07 o 
   5  -5  14      184.80      152.52     43.12 o 
  -4  -4  14       18.44       13.24      8.59 o 
  -3  -4  14       64.02       52.29     33.21 o 
  -2  -4  14       45.38       54.32     16.20 o 
  -1  -4  14        3.49        4.10      2.45 o 
   0  -4  14       56.56       55.56     15.02 o 
   1  -4  14       97.27       96.53     23.36 o 
   2  -4  14       77.30       70.58     15.90 o 
   3  -4  14        1.85       11.40      6.67 o 
   4  -4  14        1.13       -1.35      7.53 o 
   5  -4  14      102.27       93.64     26.45 o 
   6  -4  14       19.29       14.91     10.19 o 
  -4  -3  14       31.34       15.82      9.81 o 
  -3  -3  14        3.03        5.41      7.53 o 
  -2  -3  14      206.89      209.83     44.97 o 
  -1  -3  14      120.99      114.27     27.40 o 
   0  -3  14        6.31       13.47      6.41 o 
   1  -3  14        5.28        8.71      3.97 o 
   2  -3  14       16.48       14.57      6.20 o 
   3  -3  14       22.85       28.45      9.04 o 
   4  -3  14        9.10       13.43     12.88 o 
   5  -3  14        1.86        4.13      7.11 o 
   6  -3  14        7.53       14.10      9.02 o 
  -5  -2  14        5.39        6.39      4.61 o 
  -4  -2  14       83.64       89.98     31.43 o 
  -3  -2  14       85.45       69.08     27.20 o 
  -2  -2  14        1.31        5.32      2.99 o 
  -1  -2  14       42.93       33.13      8.56 o 
   0  -2  14      140.31      125.67     21.92 o 
   1  -2  14        4.78       11.65      3.93 o 
   2  -2  14       44.92       43.05      7.24 o 
   3  -2  14      212.08      205.73     13.32 o 
   4  -2  14      140.79      132.60     22.94 o 
   5  -2  14      106.80       99.97     15.59 o 
   6  -2  14        4.94        4.97      3.44 o 
   7  -2  14       20.29       14.43      4.59 o 
  -5  -1  14        6.86        6.51      4.98 o 
  -4  -1  14       16.38       13.01      7.50 o 
  -3  -1  14        6.15        4.87      4.28 o 
  -2  -1  14        5.89       11.51      9.41 o 
  -1  -1  14        0.89        2.54      2.86 o 
   0  -1  14      128.08      115.99     16.42 o 
   1  -1  14        5.88        9.61      3.56 o 
   2  -1  14        4.57        9.42      4.70 o 
   3  -1  14       32.22       29.04      6.61 o 
   4  -1  14        0.11        5.60      3.80 o 
   5  -1  14       96.62      120.14     17.56 o 
   6  -1  14        5.28        7.68      3.88 o 
   7  -1  14       30.56       28.07      9.37 o 
  -5   0  14       11.54       13.10      7.86 o 
  -4   0  14       39.11       33.18     13.22 o 
  -3   0  14        3.89        6.27      5.86 o 
  -2   0  14      150.09      139.84     28.10 o 
  -1   0  14       11.97       18.17      4.36 o 
   0   0  14      150.03      152.34     20.00 o 
   1   0  14       89.72      102.62     15.79 o 
   2   0  14      115.47      131.07     18.18 o 
   3   0  14       78.50       64.21     13.01 o 
   4   0  14        0.39        3.45      3.39 o 
   5   0  14       62.16       56.92     13.20 o 
   6   0  14        2.60        3.97      3.39 o 
   7   0  14        1.11        2.81      3.22 o 
  -5   1  14       63.44       44.39     19.81 o 
  -4   1  14       74.66       66.69     25.52 o 
  -3   1  14        0.96        7.59      8.95 o 
  -2   1  14       24.82       21.53      5.20 o 
  -1   1  14       36.89       34.00      6.18 o 
   0   1  14        0.32        6.13      2.88 o 
   1   1  14       17.22       25.17      6.16 o 
   2   1  14        0.65       10.07      4.76 o 
   3   1  14      480.40      543.28     17.27 o 
   4   1  14       92.03       99.23     16.32 o 
   5   1  14      184.64      171.85     28.71 o 
   6   1  14        3.98        6.25      5.34 o 
   7   1  14        8.22       11.92      4.99 o 
  -4   2  14       29.14       28.65     11.13 o 
  -3   2  14        3.03        2.64      3.67 o 
  -2   2  14       17.80       14.33      4.52 o 
  -1   2  14        0.30        4.91      2.65 o 
   0   2  14        1.77        3.68      3.57 o 
   1   2  14       32.20       26.63      6.54 o 
   2   2  14      289.55      245.08     32.03 o 
   3   2  14       20.22       24.84      6.51 o 
   4   2  14       79.55       87.65     18.61 o 
   5   2  14        1.90        9.25      3.85 o 
   6   2  14      149.35      133.05     25.89 o 
   7   2  14        0.14       10.37      4.27 o 
  -4   3  14        2.10        6.69      4.54 o 
  -3   3  14       55.92       34.05     13.20 o 
  -2   3  14       84.56       50.86     10.95 o 
  -1   3  14        0.78        3.58      2.55 o 
   0   3  14       10.95       11.51      3.70 o 
   1   3  14       40.27       55.24     11.26 o 
   2   3  14       36.75       32.27      8.25 o 
   3   3  14       65.20       68.03     10.32 o 
   4   3  14        2.42        4.74      3.20 o 
   5   3  14        0.38        6.40      3.02 o 
   6   3  14       10.00        9.35      4.11 o 
   7   3  14       36.71       27.97      8.97 o 
  -4   4  14       25.42       18.03      9.04 o 
  -3   4  14       58.91       44.68     15.89 o 
  -2   4  14       40.37       28.45      8.28 o 
  -1   4  14        0.78        4.30      2.65 o 
   0   4  14       26.01       31.60      8.01 o 
   1   4  14       26.41       20.87      6.72 o 
   2   4  14      107.07      107.35     18.57 o 
   3   4  14        2.12        5.73      3.83 o 
   4   4  14      135.71      142.42     23.27 o 
   5   4  14       30.64       37.16      7.38 o 
   6   4  14      113.18      106.68     21.55 o 
   7   4  14       50.49       32.69     10.44 o 
  -3   5  14       67.72       42.82     16.48 o 
  -2   5  14        5.53        1.86      3.21 o 
  -1   5  14        0.01        5.60      3.54 o 
   0   5  14       28.94       30.22      5.93 o 
   1   5  14        2.69        5.07      2.67 o 
   2   5  14        1.03        7.43      3.06 o 
   3   5  14        1.69        3.37      2.50 o 
   4   5  14       12.27       19.74      5.41 o 
   5   5  14       32.65       44.47     11.17 o 
   6   5  14       22.98       18.78      5.87 o 
   7   5  14       49.15       38.82     10.75 o 
  -2   6  14        3.75        3.85      3.66 o 
  -1   6  14        0.13        2.82      4.73 o 
   0   6  14       56.17       49.67     20.12 o 
   1   6  14       84.86       82.59     22.27 o 
   2   6  14       79.66       75.70     18.16 o 
   3   6  14       21.94       20.91      7.20 o 
   4   6  14        6.75        7.11      4.32 o 
   5   6  14       11.05        7.76      3.53 o 
   6   6  14       87.25       68.84     15.18 o 
  -2   7  14        2.17       -1.27      4.91 o 
  -1   7  14        5.39        4.15      6.56 o 
   0   7  14        4.45        7.89      5.11 o 
   1   7  14      108.35      112.41     34.72 o 
   2   7  14       72.40       87.92     24.14 o 
   3   7  14      137.76      113.51     33.73 o 
   4   7  14       94.07       89.07     26.95 o 
   5   7  14       73.59       57.91     17.76 o 
   6   7  14       44.62       33.79      9.30 o 
   0   8  14        0.08        6.07      4.97 o 
   1   8  14        3.33        9.34      6.98 o 
   2   8  14       10.14        6.95      6.37 o 
   3   8  14        6.64        1.96      4.54 o 
   4   8  14       14.79        8.29      4.69 o 
   5   8  14       28.75       17.47     17.39 o 
  -1  -6  15       68.96       77.67     30.21 o 
   0  -6  15        0.66        5.80      5.35 o 
   1  -6  15       21.17       20.48      6.42 o 
   2  -6  15        0.50        1.05      3.18 o 
   3  -6  15       19.28       22.96     10.06 o 
  -2  -5  15        6.36       11.59      8.84 o 
  -1  -5  15       15.32       14.51     11.34 o 
   0  -5  15       23.09       18.43      6.36 o 
   1  -5  15        1.93       10.86      6.76 o 
   2  -5  15       40.34       45.40     15.95 o 
   3  -5  15      149.63      132.49     44.13 o 
   4  -5  15        0.45        5.11      5.16 o 
  -3  -4  15        5.74       10.11     13.11 o 
  -2  -4  15       12.37       19.80      8.71 o 
  -1  -4  15        1.91        5.30      4.20 o 
   0  -4  15        1.69        0.15      3.02 o 
   1  -4  15        4.47        7.00      3.88 o 
   2  -4  15        1.15        4.46      3.84 o 
   3  -4  15      124.13      108.67     21.18 o 
   4  -4  15       10.27        7.31      5.59 o 
   5  -4  15       11.64       19.19      9.54 o 
  -3  -3  15       21.39       23.14     15.91 o 
  -2  -3  15       31.65       47.42     20.81 o 
  -1  -3  15       15.76       16.07      6.62 o 
   0  -3  15        9.38       20.21      6.51 o 
   1  -3  15       35.21       31.37      7.41 o 
   2  -3  15       17.02       18.93      7.82 o 
   3  -3  15        0.00        4.14      3.42 o 
   4  -3  15        5.30       10.65      8.00 o 
   5  -3  15        0.98       10.01      5.92 o 
   6  -3  15       35.02       39.29     14.81 o 
  -4  -2  15        2.15        4.70      5.08 o 
  -3  -2  15       18.99       13.88     14.13 o 
  -2  -2  15       44.64       41.46     24.28 o 
  -1  -2  15       15.46       15.42      7.15 o 
   0  -2  15        3.75        2.80      4.24 o 
   1  -2  15       63.60       59.64     13.23 o 
   2  -2  15       32.64       39.93     10.90 o 
   3  -2  15       70.94       62.80     15.11 o 
   4  -2  15        3.73        9.90      5.11 o 
   5  -2  15        0.34        6.21      4.39 o 
   6  -2  15       39.78       33.08     12.54 o 
  -4  -1  15        7.85        9.73      6.51 o 
  -3  -1  15        1.59        3.64      4.65 o 
  -2  -1  15       24.37       19.03      8.65 o 
  -1  -1  15        8.93       12.41      4.12 o 
   0  -1  15        5.00        9.11      3.46 o 
   1  -1  15        0.50        0.71      2.49 o 
   2  -1  15       15.06       19.90      5.95 o 
   3  -1  15      189.73      156.61     31.23 o 
   4  -1  15       52.92       49.66     14.13 o 
   5  -1  15       59.90       53.86     14.50 o 
   6  -1  15      178.68      114.71     40.14 o 
  -4   0  15        2.24        2.76      4.29 o 
  -3   0  15        2.94        6.55      4.95 o 
  -2   0  15        2.34        4.51      3.40 o 
  -1   0  15       57.35       53.75      8.91 o 
   0   0  15      182.31      152.73     27.82 o 
   1   0  15        9.37        6.66      3.24 o 
   2   0  15       22.16       24.11      6.67 o 
   3   0  15        1.98        5.23      4.59 o 
   4   0  15       14.13       11.64      4.29 o 
   5   0  15       68.28       57.05     12.22 o 
   6   0  15       71.52       65.48     14.65 o 
   7   0  15        0.17        5.12      7.49 o 
  -4   1  15        2.85        6.07      4.66 o 
  -3   1  15       45.99       28.81     11.15 o 
  -2   1  15        0.15        4.37      3.55 o 
  -1   1  15       20.85       20.87      5.54 o 
   0   1  15        0.96        7.07      4.30 o 
   1   1  15      124.29      114.45     23.80 o 
   2   1  15        0.43        5.04      3.50 o 
   3   1  15        0.85        8.90      3.82 o 
   4   1  15       32.86       32.37      7.09 o 
   5   1  15        7.22        5.43      3.19 o 
   6   1  15        0.10        2.14      3.58 o 
   7   1  15        0.01        3.81      3.11 o 
  -3   2  15       11.63        7.89      3.75 o 
  -2   2  15        1.62        6.89      3.52 o 
  -1   2  15        0.07        4.70      4.44 o 
   0   2  15        3.31        5.54      3.45 o 
   1   2  15       47.60       45.48     10.72 o 
   2   2  15      250.57      250.75     37.28 o 
   3   2  15        1.63        6.18      3.93 o 
   4   2  15      383.96      367.97     42.49 o 
   5   2  15        2.09        6.60      3.69 o 
   6   2  15       62.75       64.06     13.35 o 
   7   2  15        1.08       10.19      6.31 o 
  -3   3  15        0.06        7.52      3.67 o 
  -2   3  15       20.08        8.42      5.46 o 
  -1   3  15       33.90       32.55      6.87 o 
   0   3  15        1.50        3.94      2.56 o 
   1   3  15       71.33       59.11     14.82 o 
   2   3  15       12.46        3.80      5.07 o 
   3   3  15        0.61        6.15      3.57 o 
   4   3  15        2.32        5.99      3.37 o 
   5   3  15        4.90        5.21      3.51 o 
   6   3  15        1.55        4.80      4.27 o 
   7   3  15       22.01       15.40     13.75 o 
  -3   4  15        3.97        7.61      3.20 o 
  -2   4  15        7.42       13.50      5.14 o 
  -1   4  15       25.98       17.04      6.25 o 
   0   4  15       73.84       62.23     12.20 o 
   1   4  15       51.72       46.26     10.06 o 
   2   4  15       37.19       45.50      9.03 o 
   3   4  15       39.08       42.95     10.88 o 
   4   4  15       27.19       22.43      8.08 o 
   5   4  15       43.58       43.68     12.57 o 
   6   4  15       68.76       59.30     15.12 o 
  -2   5  15       11.15        8.20      5.20 o 
  -1   5  15        4.83        5.09      3.34 o 
   0   5  15        0.91        4.51      4.54 o 
   1   5  15       21.37       22.79      7.83 o 
   2   5  15        1.99        2.00      2.12 o 
   3   5  15       36.76       38.35     10.59 o 
   4   5  15       24.94       28.96      7.84 o 
   5   5  15      133.87       95.46     20.23 o 
   6   5  15        3.55        7.08      4.86 o 
  -1   6  15       38.05       17.39     10.99 o 
   0   6  15       12.52       13.98      7.07 o 
   1   6  15       14.06       16.24      7.04 o 
   2   6  15       17.33       18.46      6.27 o 
   3   6  15       44.85       44.71     13.67 o 
   4   6  15       21.61       15.75      8.81 o 
   5   6  15       49.50       33.06     13.39 o 
   0   7  15       59.65       34.95     13.40 o 
   1   7  15       17.26       20.41      9.37 o 
   2   7  15       56.77       40.36     15.75 o 
   3   7  15        1.80        6.64      5.19 o 
   4   7  15        3.48       19.72      9.73 o 
   0  -5  16       92.86       76.54     28.19 o 
   1  -5  16      117.23       80.11     32.08 o 
   2  -5  16        9.12        9.27      5.53 o 
  -1  -4  16        0.05        3.89      5.54 o 
   0  -4  16        0.28        5.59      3.94 o 
   1  -4  16       77.28       60.93     20.51 o 
   2  -4  16       35.05       36.57     10.38 o 
   3  -4  16        4.12        8.71      7.69 o 
   4  -4  16        0.37       -5.29      7.32 o 
  -2  -3  16        3.29        4.19      4.65 o 
  -1  -3  16       13.59       11.21      6.90 o 
   0  -3  16        3.95        4.14      3.31 o 
   1  -3  16        0.41        3.19      4.62 o 
   2  -3  16       92.14       62.11     18.10 o 
   3  -3  16       27.75       26.41     10.08 o 
   4  -3  16       43.70       32.66     17.01 o 
  -1  -2  16        3.52        7.02      7.74 o 
   0  -2  16       14.04       15.86      6.64 o 
   1  -2  16       29.36       35.42      9.47 o 
   2  -2  16       41.68       39.62     10.28 o 
   3  -2  16        0.06       -1.08      5.30 o 
   4  -2  16        5.01        3.24      3.93 o 
   5  -2  16        0.46        6.10      5.71 o 
  -2  -1  16        4.39        4.82      5.33 o 
  -1  -1  16       24.52       31.90     10.49 o 
   0  -1  16       25.31       23.12     10.55 o 
   1  -1  16      136.59      102.90     30.58 o 
   2  -1  16        3.64       10.92      4.97 o 
   3  -1  16       83.57       80.84     22.16 o 
   4  -1  16       30.91       39.29     12.43 o 
   5  -1  16       32.50       35.17     11.88 o 
  -2   0  16      130.46      106.97     35.80 o 
  -1   0  16        0.06       -0.40      4.49 o 
   0   0  16       40.24       40.50     10.84 o 
   1   0  16       40.05       24.31      7.38 o 
   2   0  16        5.00        6.63      3.43 o 
   3   0  16        3.25        6.89      3.51 o 
   4   0  16      208.31      164.55     32.82 o 
   5   0  16       63.26       37.23     12.27 o 
   6   0  16       36.60       38.12     21.74 o 
  -2   1  16        0.00        4.03      3.96 o 
  -1   1  16        0.14        4.35      3.46 o 
   0   1  16        0.69        5.18      2.77 o 
   1   1  16       12.21       16.13      4.41 o 
   2   1  16        0.29        4.63      2.25 o 
   3   1  16        1.37        0.52      3.65 o 
   4   1  16       10.08        4.73      4.06 o 
   5   1  16        1.87        5.93      4.42 o 
   6   1  16       15.94       13.78      4.98 o 
  -2   2  16        6.21        6.90      3.89 o 
  -1   2  16        3.40        6.00      3.79 o 
   0   2  16       22.22       18.62      6.19 o 
   1   2  16        0.37        8.29      3.49 o 
   2   2  16      201.03      163.15     35.66 o 
   3   2  16       23.78       18.21      4.64 o 
   4   2  16       10.36       12.88      3.85 o 
   5   2  16       21.83       18.94      5.69 o 
   6   2  16        4.95        6.87      3.99 o 
  -2   3  16        1.35        1.22      3.08 o 
  -1   3  16       21.50       12.79      5.34 o 
   0   3  16        3.62        5.04      2.57 o 
   1   3  16        7.68        9.38      4.28 o 
   2   3  16        6.38        5.92      3.84 o 
   3   3  16       40.15       31.41      9.41 o 
   4   3  16        0.53        5.35      2.68 o 
   5   3  16      116.42       87.73     23.57 o 
  -1   4  16        8.62        8.10      2.60 o 
   0   4  16       43.92       39.04     12.43 o 
   1   4  16        5.68        5.43      2.74 o 
   2   4  16       37.60       22.52      7.86 o 
   3   4  16       54.39       43.20     11.39 o 
   4   4  16       52.52       42.96     14.15 o 
   5   4  16        0.12        2.31      2.16 o 
   0   5  16        0.58        3.52      4.50 o 
   1   5  16       24.64       18.10      8.18 o 
   2   5  16       11.20       10.70      4.34 o 
   3   5  16      138.98       81.52     27.76 o 
   4   5  16       46.34       57.52     13.22 o 
   1   6  16        0.40        1.21      5.61 o 
   2   6  16       50.17       49.55     14.62 o 
   3   6  16       10.32       13.45      8.26 o 
   1  -3  17        4.77        6.24      3.40 o 
   2  -3  17       22.75       18.19      9.48 o 
   0  -2  17       47.37       27.28     15.59 o 
   1  -2  17       10.98       12.75      6.09 o 
   2  -2  17        5.50       10.10      3.81 o 
   3  -2  17       12.38       25.13      8.80 o 
  -1  -1  17       17.81       17.05     16.92 o 
   0  -1  17        0.07        5.60      3.96 o 
   1  -1  17       32.81       26.44     16.46 o 
   2  -1  17       41.94       33.67     14.65 o 
   3  -1  17       34.46       35.44     13.32 o 
   4  -1  17        5.58       13.20      6.74 o 
  -1   0  17       83.39       58.76     31.30 o 
   0   0  17       37.81       33.76     15.59 o 
   1   0  17       29.54       19.88      7.64 o 
   2   0  17       83.06       63.99     17.27 o 
   3   0  17       30.24       31.91     11.89 o 
   4   0  17      108.54      100.15     29.78 o 
  -1   1  17       71.98       36.97     30.84 o 
   0   1  17        6.85        5.52      2.83 o 
   1   1  17        4.52        7.22      2.96 o 
   2   1  17       13.24       13.87      6.16 o 
   3   1  17        0.12        2.09      2.08 o 
   4   1  17       14.60       16.20      7.88 o 
   0   2  17      121.49       81.14     25.15 o 
   1   2  17       10.37        9.61      3.65 o 
   2   2  17       40.41       30.44      9.10 o 
   3   2  17        1.71        3.14      2.32 o 
   4   2  17       33.70       19.06      7.43 o 
   0   3  17        8.02        4.67      2.65 o 
   1   3  17       22.95       13.24      5.37 o 
   2   3  17        7.37        7.22      3.49 o 
   3   3  17       84.22       65.24     15.77 o 
   4   3  17       18.66        7.34      7.04 o 
   2   4  17       28.35       16.76      8.08 o 
                                                 
